# Supplementary material for: Imputation of 3 million SNPs in the Arabidopsis regional mapping population
Source: Plant J. 2020 Feb 11;102(4):872–82. doi: 10.1111/tpj.14659 (PMC7318218; doi:10.1111/tpj.14659)
Supplement: Supplementary file 15 — Table S1. Overview of SNPs for the 1001G and RegMap populations, with different minor allele frequencies thresholds. Table S2. Imputation accuracy by chromosome, for one of the 20 test sets (for the other test sets, identical results were found; see Figure S12). Averages and standard deviations (SD) were computed over all imputed SNPs on the chromosome in question. Accurate SNPs are defined by a SNP accuracy (proportion of correctly imputed accessions) above 0.95. Table S3. Imputation accuracy per accession. Table S4. Average correlation between CV accuracy (a) and AR2 (b) metrics and the observed SNP accuracy, major allele accuracy, and minor allele accuracy on test sets, by minor allele frequency categories. Minimum and maximum values over 20 test sets are given between parentheses. Table S5. Likelihood‐based haplotype–trait association using imputed and the 250K variant. Table S6. Likelihood‐based haplotype–trait association using only the 250K variants. [file TPJ-102-872-s015.xlsx]

## Sheet: Supplementary table 1
Table S1. Overview of available SNPs for the 1001G and RegMap populations, with different minor allele frequencies thresholds.
Minor allele frequency threshold	Data sets		Overlapping SNPS
	1001G (1135 Acc)	RegMap (1307 Acc)
0.05	1,782,037 SNPs	200,156 SNPs	. 168,386 SNPs common in both data sets.
			. 1,613,575 SNPs only in 1001G data set.
			. 31,694 SNPs only in RegMap data set.
			. 75 non-matching overlapping sites.
0.01	3,504,587 SNPs	213,305 SNPs	. 189,113 SNPs common in both data sets.
			. 3,315,376 SNPs only in 1001G data set.
			. 24,094 SNPs only in RegMap data set.
			. 97 non-matching overlapping sites.

## Sheet: Supplementary table 2
Table S2. Imputation accuracy by chromosome, for one of the 20 test sets (for the other test sets, identical results were found). Averages and standard deviations (SD) were computed over all imputed SNPs on the chromosome in question. Accurate SNPs are defined by a SNP accuracy (proportion of correctly imputed accessions) above 0.95.
		Average	SD	Q-5%†	Q-10%†	Percentage of accurate SNPs (Number)
Chr 1	SNP accuracy	0.98	0.03	0.94	0.96	0.945 (661378)
	Major allele accuracy	0.99	0.02	0.96	0.97
	Minor allele accuracy	0.88	0.18	0.48	0.67
Chr 2	SNP accuracy	0.98	0.03	0.93	0.96	0.929 (458056)
	Major allele accuracy	0.99	0.02	0.95	0.97
	Minor allele accuracy	0.87	0.19	0.41	0.61
Chr 3	SNP accuracy	0.98	0.04	0.91	0.95	0.908 (531024)
	Major allele accuracy	0.99	0.03	0.94	0.97
	Minor allele accuracy	0.85	0.21	0.38	0.57
Chr 4	SNP accuracy	0.98	0.03	0.93	0.96	0.935 (439583)
	Major allele accuracy	0.99	0.02	0.95	0.97
	Minor allele accuracy	0.87	0.17	0.44	0.64
Chr 5	SNP accuracy	0.98	0.03	0.95	0.64	0.953 (605562)
	Major allele accuracy	0.99	0.02	0.96	0.98
	Minor allele accuracy	0.89	0.17	0.5	0.7
†Q-5%, 5% quantile; Q-10%, 10% quantile

## Sheet: Supplementary table 3
Table S3. Accessions imputation accuracy
FID	name	country	sitename	latitude	longitude	collector	collectiondate	CS_number	ID_POP	ID_IMP	Accuracy
Eco_1	ALL1-2	FRA	ALL1	45.2667	1.48333	Valerie Le Corre			RgMap	IMP	0.945003
Eco_100000	Wil-1	LTU	Wil	54.6833	25.3167	Magnus Nordborg		CS78702	RgMap	IMP	0.921465
Eco_10001	TueV-13	GER	Tubingen - Volksbank	48.52	9.05	Kirsten Bomblies	1999-12-30	CS76407	1001G	REF	0.989409
Eco_10002	TueWa1-2	GER	Tubingen - Wanne	48.53	9.04	Kirsten Bomblies	1999-12-30	CS76405	1001G	REF	0.986896
Eco_10004	Bolin-1	ROU		44.46	25.74		1999-12-30	CS76373	1001G	REF	0.946668
Eco_10005	Copac-1	ROU		46.11	21.95		1999-12-30	CS76420	1001G	REF	0.957113
Eco_10006	Kastel-1	UKR	Kastel Mountain	44.6419	34.3814	James Beck	1999-12-30	CS76395	1001G	REF	0.896338
Eco_10008	Sij-1	UZB	Sijjak	41.45	70.05	Heike Schmuths	1999-12-30	CS76379	1001G	REF	0.993041
Eco_10009	Sij-2	UZB		41.45	70.05		1999-12-30	CS76380	1001G	REF	0.993884
Eco_10010	Sij-4	UZB		41.45	70.05		1999-12-30	CS76381	1001G	REF	0.991405
Eco_10011	Yeg-1	ARM	Yeghegis	39.8692	45.3622	James Beck	1999-12-30	CS76394	1001G	REF	0.99111
Eco_10012	Istisu-1	AZE	Istisu	38.9786	48.5594	James Beck	1999-12-30	CS76389	1001G	REF	0.964847
Eco_10013	Lerik1-3	AZE	Lerik	38.7406	48.6131	James Beck		CS76388	1001G	REF	0.96723
Eco_10014	Xan-1	AZE	Xanbulan	38.6536	48.7992	James Beck	1999-12-30	CS76387	1001G	REF	0.982962
Eco_10015	Ara-1	AFG		37.29	71.3		1999-12-30	CS76382	1001G	REF	0.99284
Eco_10017	Petro-1	SRB		44.34	21.46		1999-12-30	CS76370	1001G	REF	0.945318
Eco_10018	Dobra-1	SRB		44.84	20.16		1999-12-30	CS76369	1001G	REF	0.949112
Eco_1002	Ale-Stenar-64-24	SWE	Ales Stenar	55.3833	14.05	Jon Ågren	2001-01-01	CS76654	RgMap	REF	0.991679
Eco_10020	Jl-2	CZE		49.17	16.5		1999-12-30	CS76956	1001G	REF	0.982474
Eco_10022	Uk-3	GER	Umkirch	48.0333	7.7667	Albert Kranz	1999-12-30	CS78777	1001G	REF	0.99034
Eco_10023	Strand-1	NOR	Strand	68.8	15.45		1999-12-30	CS77284	1001G	REF	0.978663
Eco_10027	Uk-6	GER	Umkirch	48.0284	7.76557	Eunyoung Chae	2005-05-11	CS78938	1001G	REF	0.983804
Eco_1006	Ale-Stenar-77-31	SWE	Ales Stenar	55.3833	14.05	Jon Ågren	2001-01-01	CS77636	RgMap	REF	0.991941
Eco_1026	VM-12	SWE	VM	55.7	14.2	Jon Ågren	2005-01-01		RgMap	IMP	0.907375
Eco_104	LDV-14	FRA	LDV	48.5167	-4.06667	Valerie Le Corre			RgMap	IMP	0.960733
Eco_106	LDV-16	FRA	LDV	48.5167	-4.06667	Valerie Le Corre			RgMap	IMP	0.91515
Eco_1061	Brösarp-11-135	SWE	Brösarp	55.7167	14.1333	Jon Ågren	2001-01-01	CS76727	RgMap	REF	0.988125
Eco_1062	Brösarp-15-138	SWE	Brösarp	55.7167	14.1333	Jon Ågren	2001-01-01	CS76728	RgMap	REF	0.995973
Eco_1063	Brösarp-21-140	SWE	Brösarp	55.7167	14.1333	Jon Ågren	2001-01-01	CS76729	RgMap	REF	0.993085
Eco_1064	Brösarp-25-142	SWE	Brösarp	55.7167	14.1333	Jon Ågren	2001-01-01		RgMap	IMP	0.936254
Eco_1066	Brösarp-34-145	SWE	Brösarp	55.7167	14.1333	Jon Ågren	2001-01-01	CS76730	1001G	REF	0.991948
Eco_1068	Brösarp-37-149	SWE	Brösarp	55.7167	14.1333	Jon Ågren	2001-01-01		RgMap	IMP	0.936029
Eco_1070	Brösarp-45-153	SWE	Brösarp	55.7167	14.1333	Jon Ågren	2001-01-01	CS77643	RgMap	REF	0.989345
Eco_1072	Brösarp-51-157	SWE	Brösarp	55.7167	14.1333	Jon Ågren	2001-01-01		RgMap	IMP	0.926152
Eco_1073	Brösarp-53-159	SWE	Brösarp	55.7167	14.1333	Jon Ågren	2001-01-01		RgMap	IMP	0.910718
Eco_1075	Brösarp-63-163	SWE	Brösarp	55.7167	14.1333	Jon Ågren	2001-01-01		RgMap	IMP	0.915951
Eco_108	LDV-18	FRA	LDV	48.5167	-4.06667	Valerie Le Corre		CS77013	1001G	REF	0.989471
Eco_1132	Gårdby-17-198	SWE	Gårdby	56.6167	16.65	Jon Ågren	2003-01-01		RgMap	IMP	0.804401
Eco_1153	Aledal-1-34	SWE	Aledal	56.7	16.5167	Jon Ågren	2003-01-01		RgMap	IMP	0.933132
Eco_1158	Aledal-6-49	SWE	Aledal	56.7	16.5167	Jon Ågren	2003-01-01	CS76656	RgMap	REF	0.988553
Eco_116	LDV-25	FRA	LDV	48.5167	-4.06667	Valerie Le Corre			RgMap	IMP	0.966169
Eco_1163	Aledal-11-63	SWE	Aledal	56.7	16.5167	Jon Ågren	2003-01-01		RgMap	IMP	0.924261
Eco_1166	Aledal-14-73	SWE	Aledal	56.7	16.5167	Jon Ågren	2003-01-01	CS77651	RgMap	REF	0.98777
Eco_1169	Aledal-17-82	SWE	Aledal	56.7	16.5167	Jon Ågren	2003-01-01		RgMap	IMP	0.923213
Eco_12	ALL2-4	FRA	ALL2	45.2667	1.48333	Valerie Le Corre			RgMap	IMP	0.945903
Eco_121	LDV-3	FRA	LDV	48.5167	-4.06667	Valerie Le Corre			RgMap	IMP	0.963339
Eco_122	LDV-30	FRA	LDV	48.5167	-4.06667	Valerie Le Corre			RgMap	IMP	0.969805
Eco_123	LDV-31	FRA	LDV	48.5167	-4.06667	Valerie Le Corre			RgMap	IMP	0.955691
Eco_1247	Tos-31-374	SWE	Tos	59.4333	17.0167	Jon Ågren	2001-01-01		RgMap	IMP	0.969536
Eco_1254	Tos-82-387	SWE	Tos	59.4333	17.0167	Jon Ågren	2001-01-01	CS77379	RgMap	REF	0.991982
Eco_1256	Tos-93-391	SWE	Tos	59.4333	17.0167	Jon Ågren	2001-01-01		RgMap	IMP	0.960834
Eco_1257	Tos-95-393	SWE	Tos	59.4333	17.0167	Jon Ågren	2001-01-01	CS77380	RgMap	REF	0.990942
Eco_126	LDV-34	FRA	LDV	48.5167	-4.06667	Valerie Le Corre			RgMap	IMP	0.955516
Eco_1312	Ängsö-57-419	SWE	Ängsö	59.5667	16.8667	Jon Ågren	2001-01-01		RgMap	IMP	0.939945
Eco_1313	Ängsö-59-422	SWE	Ängsö	59.5667	16.8667	Jon Ågren	2001-01-01	CS77658	RgMap	REF	0.98688
Eco_1317	Ängsö-74-430	SWE	Ängsö	59.5667	16.8667	Jon Ågren	2001-01-01	CS76665	RgMap	REF	0.985844
Eco_1318	Ängsö-80-432	SWE	Ängsö	59.5667	16.8667	Jon Ågren	2001-01-01		RgMap	IMP	0.885101
Eco_1360	Ham-2-228	SWE	Ham	59.7833	17.5833	Jon Ågren	2004-01-01		RgMap	IMP	0.956938
Eco_1362	Ham-6-232	SWE	Ham	59.7833	17.5833	Jon Ågren	2004-01-01		RgMap	IMP	0.941133
Eco_1363	Ham-7-233	SWE	Ham	59.7833	17.5833	Jon Ågren	2004-01-01		RgMap	IMP	0.952361
Eco_1366	Ham-10-239	SWE	Ham	59.7833	17.5833	Jon Ågren	2004-01-01		RgMap	IMP	0.956419
Eco_137	LDV-44	FRA	LDV	48.5167	-4.06667	Valerie Le Corre			RgMap	IMP	0.960626
Eco_1374	Ham-27-256	SWE	Ham	59.7833	17.5833	Jon Ågren	2004-01-01		RgMap	IMP	0.959546
Eco_139	LDV-46	FRA	LDV	48.5167	-4.06667	Valerie Le Corre		CS77014	1001G	REF	0.989865
Eco_1391	Stabby-13	SWE	Stabby	59.8	17.5833	Jon Ågren	2005-01-01		RgMap	IMP	0.906451
Eco_1404	Stabby-26	SWE	Stabby	59.8	17.5833	Jon Ågren	2005-01-01		RgMap	IMP	0.957725
Eco_1409	Röd-38	SWE	Röd	62.8	18.2	Jon Ågren	2003-01-01		RgMap	IMP	0.9736
Eco_1416	Röd-45	SWE	Röd	62.8	18.2	Jon Ågren	2003-01-01		RgMap	IMP	0.97592
Eco_14312	Kos-1	RUS	Kosalma	62.02	34.12	Magnus Nordborg	2012-06-01	CS78923	1001G	REF	0.985593
Eco_14313	Kos-2	RUS	Kosalma	62.02	34.12	Magnus Nordborg	2012-01-06	CS78924	1001G	REF	0.984953
Eco_14314	Radk-1	RUS	Radkole	61.59	35.11	Magnus Nordborg	2012-01-06	CS78927	1001G	REF	0.985027
Eco_14315	Radk-2	RUS	Radkole	61.59	35.11	Magnus Nordborg	2012-01-06	CS78928	1001G	REF	0.98556
Eco_14318	Shu-1	RUS	Shyiskaja	61.94	34.24	Magnus Nordborg	2012-01-06	CS78930	1001G	REF	0.978145
Eco_14319	Shu-2	RUS	Shyiskaja	61.94	34.24	Magnus Nordborg	2012-01-06	CS78931	1001G	REF	0.979592
Eco_1435	Röd-17-319	SWE	Röd	62.8	18.2	Jon Ågren	2003-01-01		RgMap	IMP	0.973183
Eco_146	LDV-53	FRA	LDV	48.5167	-4.06667	Valerie Le Corre			RgMap	IMP	0.951803
Eco_148	LDV-57	FRA	LDV	48.5167	-4.06667	Valerie Le Corre			RgMap	IMP	0.96803
Eco_149	LDV-58	FRA	LDV	48.5167	-4.06667	Valerie Le Corre			RgMap	IMP	0.953111
Eco_151	LDV-6	FRA	LDV	48.5167	-4.06667	Valerie Le Corre			RgMap	IMP	0.967326
Eco_153	LDV-68	FRA	LDV	48.5167	-4.06667	Valerie Le Corre			RgMap	IMP	0.959244
Eco_1552	Sku-30	SWE	Sku	63.0833	18.3667	Jon Ågren	2003-01-01	CS77251	RgMap	REF	0.993729
Eco_15560	Valm	RUS	Valaam	61.37	61.37	Magnus Nordborg	2012-01-06	CS78932	1001G	REF	0.979507
Eco_15591	OOE1-1	AUT	Oberoesterreich	48.3315	14.7266	Wolfram Weckwert		CS78939	1001G	REF	0.983501
Eco_15592	OOE3-1	AUT	Oberösterreich	48.3315	14.7159	Wolfram Weckwert		CS78940	1001G	REF	0.984345
Eco_15593	OOE3-2	AUT	Oberoesterreich	48.3315	14.7159	Wolfram Weckwert		CS78941	1001G	REF	0.98548
Eco_156	LDV-70	FRA	LDV	48.5167	-4.06667	Valerie Le Corre			RgMap	IMP	0.967041
Eco_157	LDV-8	FRA	LDV	48.5167	-4.06667	Valerie Le Corre			RgMap	IMP	0.938658
Eco_1585	Hen-16-268	SWE	Hen	65.25	15.6	Jon Ågren	1996-01-01		RgMap	IMP	0.909411
Eco_159	MAR2-3	FRA	2019-03-02	47.35	3.93333	Valerie Le Corre		CS77070	RgMap	REF	0.981962
Eco_160	MIB-1	FRA	MIB	47.3833	5.31667	Valerie Le Corre			RgMap	IMP	0.955126
Eco_1612	Brn-10	USA	Brn	41.9	-86.583	Diane Byers	2002-05-01	CS78962	1001G	REF	0.999293
Eco_162	MIB-100	FRA	MIB	47.3833	5.31667	Valerie Le Corre			RgMap	IMP	0.95387
Eco_1622	Brn-24	USA	Brn	41.9	-86.583	Diane Byers	2002-05-01	CS78963	1001G	REF	0.999216
Eco_163	MIB-11	FRA	MIB	47.3833	5.31667	Valerie Le Corre			RgMap	IMP	0.947463
Eco_165	MIB-14	FRA	MIB	47.3833	5.31667	Valerie Le Corre			RgMap	IMP	0.946007
Eco_1651	DuckLkSP38	USA	DuckLkSP	43.3431	-86.4045	Diane Byers	2004-06-04	CS78964	1001G	REF	0.999344
Eco_1652	DuckLkSP40	USA	DuckLkSP	43.3431	-86.4045	Diane Byers	2004-06-04	CS78965	1001G	REF	0.999278
Eco_166	MIB-15	FRA	MIB	47.3833	5.31667	Valerie Le Corre			RgMap	IMP	0.937546
Eco_167	MIB-16	FRA	MIB	47.3833	5.31667	Valerie Le Corre			RgMap	IMP	0.947966
Eco_1676	Haz-2	USA	Haz	41.879	-86.607	Diane Byers	2002-05-01	CS78966	1001G	REF	0.999182
Eco_168	MIB-17	FRA	MIB	47.3833	5.31667	Valerie Le Corre			RgMap	IMP	0.95286
Eco_1684	Haz-10	USA	Haz	41.879	-86.607	Diane Byers	2002-05-01	CS78967	1001G	REF	0.999166
Eco_169	MIB-19	FRA	MIB	47.3833	5.31667	Valerie Le Corre			RgMap	IMP	0.951293
Eco_170	MIB-2	FRA	MIB	47.3833	5.31667	Valerie Le Corre			RgMap	IMP	0.954368
Eco_171	MIB-20	FRA	MIB	47.3833	5.31667	Valerie Le Corre			RgMap	IMP	0.956395
Eco_1716	KBS-Mac-8	USA	KBS-Mackay	42.405	-85.398	Diane Byers	2004-05-29		RgMap	IMP	0.970681
Eco_1718	KBS-Mac-15	USA	KBS-Mackay	42.405	-85.398	Diane Byers	2004-05-29		RgMap	IMP	0.962194
Eco_1719	KBS-Mac-16	USA	KBS-Mackay	42.405	-85.398	Diane Byers	2004-05-29		RgMap	IMP	0.952681
Eco_1720	KBS-Mac-17	USA	KBS-Mackay	42.405	-85.398	Diane Byers	2004-05-29		RgMap	IMP	0.966943
Eco_1722	KBS-Mac-23	USA	KBS-Mackay	42.405	-85.398	Diane Byers	2004-05-29		RgMap	IMP	0.936255
Eco_1724	KBS-Mac-28	USA	KBS-Mackay	42.405	-85.398	Diane Byers	2004-05-29		RgMap	IMP	0.947663
Eco_1726	KBS-Mac-33	USA	KBS-Mackay	42.405	-85.398	Diane Byers	2004-05-29		RgMap	IMP	0.967987
Eco_1729	KBS-Mac-41	USA	KBS-Mackay	42.405	-85.398	Diane Byers	2004-05-29		RgMap	IMP	0.953144
Eco_173	MIB-22	FRA	MIB	47.3833	5.31667	Valerie Le Corre			RgMap	IMP	0.850148
Eco_1730	KBS-Mac-43	USA	KBS-Mackay	42.405	-85.398	Diane Byers	2004-05-29		RgMap	IMP	0.96187
Eco_1733	KBS-Mac-53	USA	KBS-Mackay	42.405	-85.398	Diane Byers	2004-05-29		RgMap	IMP	0.937564
Eco_1736	KBS-Mac-58	USA	KBS-Mackay	42.405	-85.398	Diane Byers	2004-05-29		RgMap	IMP	0.959034
Eco_1738	KBS-Mac-64	USA	KBS-Mackay	42.405	-85.398	Diane Byers	2004-05-29		RgMap	IMP	0.970601
Eco_1739	KBS-Mac-68	USA	KBS-Mackay	42.405	-85.398	Diane Byers	2004-05-29	CS78968	1001G	REF	0.999226
Eco_174	MIB-23	FRA	MIB	47.3833	5.31667	Valerie Le Corre			RgMap	IMP	0.956656
Eco_1740	KBS-Mac-72	USA	KBS-Mackay	42.405	-85.398	Diane Byers	2004-05-29		RgMap	IMP	0.941368
Eco_1741	KBS-Mac-74	USA	KBS-Mackay	42.405	-85.398	Diane Byers	2004-05-29	CS78969	1001G	REF	0.999103
Eco_1742	KBS-Mac-73	USA	KBS-Mackay	42.405	-85.398	Diane Byers	2004-05-29		RgMap	IMP	0.962551
Eco_1743	KBS-Mac-75	USA	KBS-Mackay	42.405	-85.398	Diane Byers	2004-05-29		RgMap	IMP	0.965676
Eco_1744	KBS-Mac-76	USA	KBS-Mackay	42.405	-85.398	Diane Byers	2004-05-29		RgMap	IMP	0.967808
Eco_1745	KBS-Mac-78	USA	KBS-Mackay	42.405	-85.398	Diane Byers	2004-05-29		RgMap	IMP	0.940161
Eco_1749	KBS-Mac-88	USA	KBS-Mackay	42.405	-85.398	Diane Byers	2004-05-29		RgMap	IMP	0.967766
Eco_175	MIB-24	FRA	MIB	47.3833	5.31667	Valerie Le Corre			RgMap	IMP	0.947714
Eco_1750	KBS-Mac-89	USA	KBS-Mackay	42.405	-85.398	Diane Byers	2004-05-29		RgMap	IMP	0.968216
Eco_1751	KBS-Mac-91	USA	KBS-Mackay	42.405	-85.398	Diane Byers	2004-05-29		RgMap	IMP	0.967529
Eco_1752	KBS-Mac-95	USA	KBS-Mackay	42.405	-85.398	Diane Byers	2004-05-29		RgMap	IMP	0.963914
Eco_1753	KBS-Mac-96	USA	KBS-Mackay	42.405	-85.398	Diane Byers	2004-05-29		RgMap	IMP	0.963198
Eco_1756	Ker-4	USA	Ker	42.184	-86.358	Diane Byers	2002-05-01	CS78970	1001G	REF	0.999134
Eco_1757	Ker-5	USA	Ker	42.184	-86.358	Diane Byers	2002-05-01	CS78971	1001G	REF	0.999181
Eco_178	MIB-28	FRA	MIB	47.3833	5.31667	Valerie Le Corre			RgMap	IMP	0.951104
Eco_1782	Ker-38	USA	Ker	42.184	-86.358	Diane Byers	2002-05-01		RgMap	IMP	0.947301
Eco_179	MIB-29	FRA	MIB	47.3833	5.31667	Valerie Le Corre			RgMap	IMP	0.95541
Eco_1793	L-R-5	USA	L-R	41.847	-86.67	Diane Byers	2002-05-01	CS78972	1001G	REF	0.999301
Eco_1797	L-R-10	USA	L-R	41.847	-86.67	Diane Byers	2002-05-01	CS78973	1001G	REF	0.99924
Eco_1799	L-R-12	USA	L-R	41.847	-86.67	Diane Byers	2002-05-01		RgMap	IMP	0.95635
Eco_1819	Lak-12	USA	Lak	41.8	-86.67	Diane Byers	2002-05-01	CS78974	1001G	REF	0.999132
Eco_1820	Lak-13	USA	Lak	41.8	-86.67	Diane Byers	2002-05-01	CS78975	1001G	REF	0.999152
Eco_1829	Mdn-1	USA	Mdn	42.051	-86.509	Diane Byers	2002-05-01	CS77077	RgMap	REF	0.990891
Eco_183	MIB-32	FRA	MIB	47.3833	5.31667	Valerie Le Corre			RgMap	IMP	0.95332
Eco_1834	Mdn-8	USA	Mdn	42.051	-86.509	Diane Byers	2002-05-01	CS78976	1001G	REF	0.99934
Eco_1835	Mdn-10	USA	Mdn	42.051	-86.509	Diane Byers	2002-05-01	CS78977	1001G	REF	0.999328
Eco_184	MIB-33	FRA	MIB	47.3833	5.31667	Valerie Le Corre			RgMap	IMP	0.955356
Eco_185	MIB-34	FRA	MIB	47.3833	5.31667	Valerie Le Corre			RgMap	IMP	0.949158
Eco_1850	MNF-Pot-8	USA	MNF-Potter	43.595	-86.2657	Diane Byers	2004-06-05		RgMap	IMP	0.965959
Eco_1851	MNF-Pot-10	USA	MNF-Potter	43.595	-86.2657	Diane Byers	2004-06-05	CS78978	1001G	REF	0.999019
Eco_1852	MNF-Pot-15	USA	MNF-Potter	43.595	-86.2657	Diane Byers	2004-06-05	CS78979	1001G	REF	0.988748
Eco_1853	MNF-Pot-21	USA	MNF-Potter	43.595	-86.2657	Diane Byers	2004-06-05	CS77099	RgMap	REF	0.996925
Eco_1857	MNF-Pot-46	USA	MNF-Potter	43.595	-86.2657	Diane Byers	2004-06-05		RgMap	IMP	0.968548
Eco_1858	MNF-Pot-47	USA	MNF-Potter	43.595	-86.2657	Diane Byers	2004-06-05		RgMap	IMP	0.954149
Eco_1859	MNF-Pot-48	USA	MNF-Potter	43.595	-86.2657	Diane Byers	2004-06-05		RgMap	IMP	0.949768
Eco_186	MIB-35	FRA	MIB	47.3833	5.31667	Valerie Le Corre			RgMap	IMP	0.958859
Eco_1862	MNF-Pot-56	USA	MNF-Potter	43.595	-86.2657	Diane Byers	2004-06-05		RgMap	IMP	0.967449
Eco_1864	MNF-Pot-60	USA	MNF-Potter	43.595	-86.2657	Diane Byers	2004-06-05		RgMap	IMP	0.969047
Eco_1865	MNF-Pot-61	USA	MNF-Potter	43.595	-86.2657	Diane Byers	2004-06-05		RgMap	IMP	0.967372
Eco_1867	MNF-Pot-68	USA	MNF-Potter	43.595	-86.2657	Diane Byers	2004-06-05		RgMap	IMP	0.968206
Eco_1868	MNF-Pot-69	USA	MNF-Potter	43.595	-86.2657	Diane Byers	2004-06-05		RgMap	IMP	0.967843
Eco_18694	Pien	RUS	Pienisartosari	60.4	32.09	Magnus Nordborg	2012-01-06	CS78926	1001G	REF	0.984469
Eco_18696	Samm	RUS	Sammatsari	61.57	30.63	Magnus Nordborg	2012-01-06	CS78929	1001G	REF	0.985133
Eco_187	MIB-36	FRA	MIB	47.3833	5.31667	Valerie Le Corre			RgMap	IMP	0.947178
Eco_1871	MNF-Pot-76	USA	MNF-Potter	43.595	-86.2657	Diane Byers	2004-06-05		RgMap	IMP	0.97119
Eco_1872	MNF-Pot-75	USA	MNF-Potter	43.595	-86.2657	Diane Byers	2004-06-05	CS77100	RgMap	REF	0.99328
Eco_1873	MNF-Pot-79	USA	MNF-Potter	43.595	-86.2657	Diane Byers	2004-06-05		RgMap	IMP	0.962918
Eco_1874	MNF-Pot-80	USA	MNF-Potter	43.595	-86.2657	Diane Byers	2004-06-05		RgMap	IMP	0.952206
Eco_188	MIB-37	FRA	MIB	47.3833	5.31667	Valerie Le Corre			RgMap	IMP	0.958783
Eco_1890	MNF-Riv-21	USA	MNF River	43.5139	-86.1859	Diane Byers	2004-06-05	CS77101	1001G	REF	0.979544
Eco_190	MIB-39	FRA	MIB	47.3833	5.31667	Valerie Le Corre			RgMap	IMP	0.953317
Eco_191	MIB-40	FRA	MIB	47.3833	5.31667	Valerie Le Corre			RgMap	IMP	0.949438
Eco_1918	MNF-Riv-67	USA	MNF River	43.5139	-86.1859	Diane Byers	2004-06-05		RgMap	IMP	0.958421
Eco_1925	MNF-Che-2	USA	MNF-Cherry	43.5251	-86.1843	Diane Byers	2004-06-05	CS77096	RgMap	REF	0.992966
Eco_1926	MNF-Che-3	USA	MNF-Cherry	43.5251	-86.1843	Diane Byers	2004-06-05		RgMap	IMP	0.970683
Eco_1936	MNF-Che-36	USA	MNF-Cherry	43.5251	-86.1843	Diane Byers	2004-06-05		RgMap	IMP	0.949335
Eco_1938	MNF-Che-41	USA	MNF-Cherry	43.5251	-86.1843	Diane Byers	2004-06-05		RgMap	IMP	0.953632
Eco_194	MIB-43	FRA	MIB	47.3833	5.31667	Valerie Le Corre			RgMap	IMP	0.949559
Eco_1941	MNF-Che-45	USA	MNF-Cherry	43.5251	-86.1843	Diane Byers	2004-06-05		RgMap	IMP	0.880022
Eco_1942	MNF-Che-47	USA	MNF-Cherry	43.5251	-86.1843	Diane Byers	2004-06-05	CS78980	1001G	REF	0.999209
Eco_1943	MNF-Che-49	USA	MNF-Cherry	43.5251	-86.1843	Diane Byers	2004-06-05	CS78981	1001G	REF	0.999223
Eco_1948	MNF-Che-58	USA	MNF-Cherry	43.5251	-86.1843	Diane Byers	2004-06-05		RgMap	IMP	0.972226
Eco_1949	MNF-Jac-2	USA	MNF-Jack	43.5187	-86.1739	Diane Byers	2004-06-05		RgMap	IMP	0.963543
Eco_1952	MNF-Jac-9	USA	MNF-Jack	43.5187	-86.1739	Diane Byers	2004-06-05		RgMap	IMP	0.965028
Eco_1954	MNF-Jac-12	USA	MNF-Jack	43.5187	-86.1739	Diane Byers	2004-06-05	CS77097	1001G	REF	0.990744
Eco_1959	MNF-Jac-21	USA	MNF-Jack	43.5187	-86.1739	Diane Byers	2004-06-05		RgMap	IMP	0.911302
Eco_196	MIB-47	FRA	MIB	47.3833	5.31667	Valerie Le Corre			RgMap	IMP	0.891413
Eco_1960	MNF-Jac-22	USA	MNF-Jack	43.5187	-86.1739	Diane Byers	2004-06-05		RgMap	IMP	0.938164
Eco_1963	MNF-Jac-26	USA	MNF-Jack	43.5187	-86.1739	Diane Byers	2004-06-05		RgMap	IMP	0.967977
Eco_1965	MNF-Jac-30	USA	MNF-Jack	43.5187	-86.1739	Diane Byers	2004-06-05		RgMap	IMP	0.95645
Eco_1966	MNF-Jac-31	USA	MNF-Jack	43.5187	-86.1739	Diane Byers	2004-06-05		RgMap	IMP	0.896224
Eco_1967	MNF-Jac-32	USA	MNF-Jack	43.5187	-86.1739	Diane Byers	2004-06-05		RgMap	IMP	0.972335
Eco_1968	MNF-Jac-34	USA	MNF-Jack	43.5187	-86.1739	Diane Byers	2004-06-05		RgMap	IMP	0.943176
Eco_198	MIB-50	FRA	MIB	47.3833	5.31667	Valerie Le Corre			RgMap	IMP	0.955962
Eco_1981	MNF-Jac-68	USA	MNF-Jack	43.5187	-86.1739	Diane Byers	2004-06-05		RgMap	IMP	0.963043
Eco_1992	MNF-Pin-2	USA	MNF-Pine	43.5356	-86.1788	Diane Byers	2004-06-05		RgMap	IMP	0.965401
Eco_19949	OOE2-1	AUT	Oberoesterreich	48.3268	14.7182	Wolfram Weckwert		CS79036	1001G	REF	0.994142
Eco_19950	OOE2-2	AUT	Oberoesterreich	48.3268	14.7182	Wolfram Weckwert		CS79037	1001G	REF	0.994191
Eco_19951	OOE23	AUT	Oberoesterreich	48.3268	14.7182	Wolfram Weckwert		CS79038	1001G	REF	0.994266
Eco_2	ALL1-3	FRA	ALL1	45.2667	1.48333	Valerie Le Corre			RgMap	IMP	0.943385
Eco_200	MIB-54	FRA	MIB	47.3833	5.31667	Valerie Le Corre			RgMap	IMP	0.954079
Eco_201	MIB-55	FRA	MIB	47.3833	5.31667	Valerie Le Corre			RgMap	IMP	0.937327
Eco_2011	MNF-Pin-31	USA	MNF-Pine	43.5356	-86.1788	Diane Byers	2004-06-05		RgMap	IMP	0.957224
Eco_2016	MNF-Pin-39	USA	MNF-Pine	43.5356	-86.1788	Diane Byers	2004-06-05	CS77098	RgMap	REF	0.982415
Eco_2017	MNF-Pin-40	USA	MNF-Pine	43.5356	-86.1788	Diane Byers	2004-06-05	CS78982	1001G	REF	0.999148
Eco_2019	MNF-Pin-43	USA	MNF-Pine	43.5356	-86.1788	Diane Byers	2004-06-05		RgMap	IMP	0.950914
Eco_202	MIB-57	FRA	MIB	47.3833	5.31667	Valerie Le Corre			RgMap	IMP	0.953745
Eco_2020	MNF-Pin-44	USA	MNF-Pine	43.5356	-86.1788	Diane Byers	2004-06-05		RgMap	IMP	0.966945
Eco_203	MIB-58	FRA	MIB	47.3833	5.31667	Valerie Le Corre			RgMap	IMP	0.91959
Eco_2031	Map-8	USA	Map	42.166	-86.412	Diane Byers	2002-05-01	CS78983	1001G	REF	0.999083
Eco_204	MIB-60	FRA	MIB	47.3833	5.31667	Valerie Le Corre			RgMap	IMP	0.940414
Eco_205	MIB-61	FRA	MIB	47.3833	5.31667	Valerie Le Corre			RgMap	IMP	0.947668
Eco_2053	Map-35	USA	Map	42.166	-86.412	Diane Byers	2002-05-01	CS78984	1001G	REF	0.999119
Eco_2057	Map-42	USA	Map	42.166	-86.412	Diane Byers	2002-05-01	CS77732	RgMap	REF	0.997422
Eco_206	MIB-62	FRA	MIB	47.3833	5.31667	Valerie Le Corre			RgMap	IMP	0.796375
Eco_207	MIB-63	FRA	MIB	47.3833	5.31667	Valerie Le Corre			RgMap	IMP	0.939422
Eco_208	MIB-64	FRA	MIB	47.3833	5.31667	Valerie Le Corre			RgMap	IMP	0.947007
Eco_2081	MuskSP-68	USA	MuskSP	43.2483	-86.3368	Diane Byers	2004-06-04	CS78985	1001G	REF	0.999364
Eco_2091	MuskSP-83	USA	MuskSP	43.2483	-86.3368	Diane Byers	2004-06-04	CS78986	1001G	REF	0.999274
Eco_210	MIB-67	FRA	MIB	47.3833	5.31667	Valerie Le Corre			RgMap	IMP	0.944228
Eco_2106	MSGA-10	USA	MSGA	43.2749	-86.0891	Diane Byers	2004-06-04	CS78987	1001G	REF	0.999222
Eco_2108	MSGA-12	USA	MSGA	43.2749	-86.0891	Diane Byers	2004-06-04	CS78988	1001G	REF	0.999223
Eco_212	MIB-69	FRA	MIB	47.3833	5.31667	Valerie Le Corre			RgMap	IMP	0.936504
Eco_213	MIB-70	FRA	MIB	47.3833	5.31667	Valerie Le Corre			RgMap	IMP	0.952168
Eco_214	MIB-73	FRA	MIB	47.3833	5.31667	Valerie Le Corre			RgMap	IMP	0.95789
Eco_2141	MSGA-61	USA	MSGA	43.2749	-86.0891	Diane Byers	2004-06-04	CS78989	1001G	REF	0.999223
Eco_2148	Paw-1	USA	Paw	42.148	-86.431	Diane Byers	2002-05-01		RgMap	IMP	0.972175
Eco_215	MIB-75	FRA	MIB	47.3833	5.31667	Valerie Le Corre			RgMap	IMP	0.955781
Eco_2150	Paw-3	USA	Paw	42.148	-86.431	Diane Byers	2002-05-01		RgMap	IMP	0.972819
Eco_2151	Paw-4	USA	Paw	42.148	-86.431	Diane Byers	2002-05-01		RgMap	IMP	0.968094
Eco_2157	Paw-11	USA	Paw	42.148	-86.431	Diane Byers	2002-05-01		RgMap	IMP	0.970916
Eco_2159	Paw-13	USA	Paw	42.148	-86.431	Diane Byers	2002-05-01	CS78990	1001G	REF	0.999054
Eco_216	MIB-76	FRA	MIB	47.3833	5.31667	Valerie Le Corre			RgMap	IMP	0.938416
Eco_2160	Paw-14	USA	Paw	42.148	-86.431	Diane Byers	2002-05-01		RgMap	IMP	0.920792
Eco_2166	Paw-20	USA	Paw	42.148	-86.431	Diane Byers	2002-05-01	CS78991	1001G	REF	0.999274
Eco_217	MIB-77	FRA	MIB	47.3833	5.31667	Valerie Le Corre			RgMap	IMP	0.950712
Eco_2171	Paw-26	USA	Paw	42.148	-86.431	Diane Byers	2002-05-01	CS77164	RgMap	REF	0.988705
Eco_2175	Paw-31	USA	Paw	42.148	-86.431	Diane Byers	2002-05-01		RgMap	IMP	0.962817
Eco_2180	Paw-40	USA	Paw	42.148	-86.431	Diane Byers	2002-05-01		RgMap	IMP	0.960579
Eco_2187	Pent-1	USA	Pent	43.7623	-86.3929	Diane Byers	2004-06-04		RgMap	IMP	0.954537
Eco_219	MIB-80	FRA	MIB	47.3833	5.31667	Valerie Le Corre			RgMap	IMP	0.94265
Eco_2191	Pent-7	USA	Pent	43.7623	-86.3929	Diane Byers	2004-06-04	CS78992	1001G	REF	0.999095
Eco_2201	Pent-22	USA	Pent	43.7623	-86.3929	Diane Byers	2004-06-04		RgMap	IMP	0.954901
Eco_2202	Pent-23	USA	Pent	43.7623	-86.3929	Diane Byers	2004-06-04	CS77168	1001G	REF	0.97945
Eco_2204	Pent-30	USA	Pent	43.7623	-86.3929	Diane Byers	2004-06-04		RgMap	IMP	0.943699
Eco_2212	Pent-46	USA	Pent	43.7623	-86.3929	Diane Byers	2004-06-04	CS78993	1001G	REF	0.999198
Eco_2214	Pent-49	USA	Pent	43.7623	-86.3929	Diane Byers	2004-06-04		RgMap	IMP	0.954501
Eco_222	MIB-83	FRA	MIB	47.3833	5.31667	Valerie Le Corre			RgMap	IMP	0.938028
Eco_223	MIB-84	FRA	MIB	47.3833	5.31667	Valerie Le Corre			RgMap	IMP	0.942431
Eco_2239	Riv-25	USA	Riv	42.184	-86.382	Diane Byers	2002-05-01	CS78994	1001G	REF	0.999259
Eco_224	MIB-86	FRA	MIB	47.3833	5.31667	Valerie Le Corre			RgMap	IMP	0.944823
Eco_2240	Riv-26	USA	Riv	42.184	-86.382	Diane Byers	2002-05-01	CS78995	1001G	REF	0.999268
Eco_225	MIB-87	FRA	MIB	47.3833	5.31667	Valerie Le Corre			RgMap	IMP	0.954323
Eco_227	MIB-89	FRA	MIB	47.3833	5.31667	Valerie Le Corre			RgMap	IMP	0.952915
Eco_2274	SLSP-30	USA	SLSP	43.665	-86.496	Diane Byers	2004-06-04		RgMap	IMP	0.95918
Eco_2276	SLSP-31	USA	SLSP	43.665	-86.496	Diane Byers	2004-06-04	CS77254	1001G	REF	0.991582
Eco_2278	SLSP-35	USA	SLSP	43.665	-86.496	Diane Byers	2004-06-04	CS77255	1001G	REF	0.992457
Eco_228	MIB-9	FRA	MIB	47.3833	5.31667	Valerie Le Corre			RgMap	IMP	0.955128
Eco_2280	SLSP-58	USA	SLSP	43.665	-86.496	Diane Byers	2004-06-04		RgMap	IMP	0.959818
Eco_2283	SLSP-72	USA	SLSP	43.665	-86.496	Diane Byers	2004-06-04		RgMap	IMP	0.941243
Eco_2285	SLSP-69	USA	SLSP	43.665	-86.496	Diane Byers	2004-06-04	CS78996	1001G	REF	0.999341
Eco_2286	SLSP-67	USA	SLSP	43.665	-86.496	Diane Byers	2004-06-04	CS78997	1001G	REF	0.99928
Eco_229	MIB-90	FRA	MIB	47.3833	5.31667	Valerie Le Corre			RgMap	IMP	0.956002
Eco_2290	Ste-3	USA	Ste	42.03	-86.514	Diane Byers	2002-05-01		RgMap	IMP	0.960521
Eco_2292	Ste-6	USA	Ste	42.03	-86.514	Diane Byers	2002-05-01		RgMap	IMP	0.960879
Eco_2294	Ste-9	USA	Ste	42.03	-86.514	Diane Byers	2002-05-01		RgMap	IMP	0.939047
Eco_23	CAM-16	FRA	CAM	48.2667	-4.58333	Valerie Le Corre			RgMap	IMP	0.935417
Eco_230	MIB-92	FRA	MIB	47.3833	5.31667	Valerie Le Corre			RgMap	IMP	0.955325
Eco_2300	Ste-15	USA	Ste	42.03	-86.514	Diane Byers	2002-05-01		RgMap	IMP	0.934794
Eco_231	MIB-93	FRA	MIB	47.3833	5.31667	Valerie Le Corre			RgMap	IMP	0.950241
Eco_2316	Ste-37	USA	Ste	42.03	-86.514	Diane Byers	2002-05-01		RgMap	IMP	0.958428
Eco_2317	Ste-40	USA	Ste	42.03	-86.514	Diane Byers	2002-05-01	CS77278	1001G	REF	0.989937
Eco_2320	Wilcox-4	USA	Wilcox	43.48	-89.46	Diane Byers	2004-05-31		RgMap	IMP	0.935109
Eco_2327	Wilcox-16	USA	Wilcox	43.48	-89.46	Diane Byers	2004-05-31		RgMap	IMP	0.931841
Eco_2338	Wilcox-41	USA	Wilcox	43.48	-89.46	Diane Byers	2004-05-31		RgMap	IMP	0.919966
Eco_236	MOG-11	FRA	MOG	48.6667	-4.06667	Valerie Le Corre			RgMap	IMP	0.945494
Eco_237	MOG-12	FRA	MOG	48.6667	-4.06667	Valerie Le Corre			RgMap	IMP	0.959414
Eco_2370	Yng-4	USA	Yng	41.865	-86.646	Diane Byers	2002-05-01	CS78998	1001G	REF	0.999197
Eco_2412	Yng-53	USA	Yng	41.865	-86.646	Diane Byers	2002-05-01	CS78999	1001G	REF	0.999079
Eco_242	MOG-37	FRA	MOG	48.6667	-4.06667	Valerie Le Corre			RgMap	IMP	0.934602
Eco_244	MOG-40	FRA	MOG	48.6667	-4.06667	Valerie Le Corre			RgMap	IMP	0.95566
Eco_252	MOG-55	FRA	MOG	48.6667	-4.06667	Valerie Le Corre			RgMap	IMP	0.948949
Eco_257	PAR-10	FRA	PAR	46.65	-0.25	Valerie Le Corre			RgMap	IMP	0.955436
Eco_258	PAR-3	FRA	PAR	46.65	-0.25	Valerie Le Corre			RgMap	IMP	0.943744
Eco_259	PAR-4	FRA	PAR	46.65	-0.25	Valerie Le Corre			RgMap	IMP	0.949851
Eco_260	PAR-5	FRA	PAR	46.65	-0.25	Valerie Le Corre			RgMap	IMP	0.926884
Eco_261	PAR-6	FRA	PAR	46.65	-0.25	Valerie Le Corre			RgMap	IMP	0.948043
Eco_262	PAR-8	FRA	PAR	46.65	-0.25	Valerie Le Corre			RgMap	IMP	0.92905
Eco_263	PAR-9	FRA	PAR	46.65	-0.25	Valerie Le Corre			RgMap	IMP	0.950582
Eco_264	PON	FRA	PON	45.75	4.71667	Valerie Le Corre			RgMap	IMP	0.94715
Eco_265	PYL-6	FRA	PYL	44.65	-1.16667	Valerie Le Corre		CS77198	1001G	REF	0.97354
Eco_266	RAN	FRA	RAN	48.65	-2	Valerie Le Corre			RgMap	IMP	0.948178
Eco_267	ROM-1	FRA	ROM	45.5333	4.85	Valerie Le Corre			RgMap	IMP	0.944824
Eco_268	ROM-2	FRA	ROM	45.5333	4.85	Valerie Le Corre			RgMap	IMP	0.949566
Eco_269	ROM-9	FRA	ROM	45.5333	4.85	Valerie Le Corre			RgMap	IMP	0.947934
Eco_273	TOU-A1-105	FRA	TOU-A1	46.6667	4.11667	Fabrice Roux			RgMap	IMP	0.956572
Eco_275	TOU-A1-109	FRA	TOU-A1	46.6667	4.11667	Fabrice Roux			RgMap	IMP	0.960154
Eco_277	TOU-A1-111	FRA	TOU-A1	46.6667	4.11667	Fabrice Roux			RgMap	IMP	0.955849
Eco_278	TOU-A1-112	FRA	TOU-A1	46.6667	4.11667	Fabrice Roux			RgMap	IMP	0.95451
Eco_280	TOU-A1-114	FRA	TOU-A1	46.6667	4.11667	Fabrice Roux			RgMap	IMP	0.953454
Eco_281	TOU-A1-115	FRA	TOU-A1	46.6667	4.11667	Fabrice Roux			RgMap	IMP	0.933648
Eco_282	TOU-A1-116	FRA	TOU-A1	46.6667	4.11667	Fabrice Roux			RgMap	IMP	0.928175
Eco_283	TOU-A1-117	FRA	TOU-A1	46.6667	4.11667	Fabrice Roux			RgMap	IMP	0.95315
Eco_287	TOU-A1-120	FRA	TOU-A1	46.6667	4.11667	Fabrice Roux			RgMap	IMP	0.947821
Eco_288	TOU-A1-122	FRA	TOU-A1	46.6667	4.11667	Fabrice Roux			RgMap	IMP	0.953286
Eco_290	TOU-A1-124	FRA	TOU-A1	46.6667	4.11667	Fabrice Roux			RgMap	IMP	0.957301
Eco_291	TOU-A1-125	FRA	TOU-A1	46.6667	4.11667	Fabrice Roux			RgMap	IMP	0.952565
Eco_292	TOU-A1-128	FRA	TOU-A1	46.6667	4.11667	Fabrice Roux			RgMap	IMP	0.956704
Eco_293	TOU-A1-129	FRA	TOU-A1	46.6667	4.11667	Fabrice Roux			RgMap	IMP	0.950768
Eco_295	TOU-A1-131	FRA	TOU-A1	46.6667	4.11667	Fabrice Roux			RgMap	IMP	0.956059
Eco_296	TOU-A1-133	FRA	TOU-A1	46.6667	4.11667	Fabrice Roux			RgMap	IMP	0.954078
Eco_297	TOU-A1-134	FRA	TOU-A1	46.6667	4.11667	Fabrice Roux			RgMap	IMP	0.953495
Eco_298	TOU-A1-137	FRA	TOU-A1	46.6667	4.11667	Fabrice Roux			RgMap	IMP	0.948128
Eco_302	TOU-A1-143	FRA	TOU-A1	46.6667	4.11667	Fabrice Roux			RgMap	IMP	0.953352
Eco_306	TOU-A1-18	FRA	TOU-A1	46.6667	4.11667	Fabrice Roux			RgMap	IMP	0.95657
Eco_309	TOU-A1-23	FRA	TOU-A1	46.6667	4.11667	Fabrice Roux			RgMap	IMP	0.95217
Eco_310	TOU-A1-26	FRA	TOU-A1	46.6667	4.11667	Fabrice Roux			RgMap	IMP	0.953232
Eco_311	TOU-A1-27	FRA	TOU-A1	46.6667	4.11667	Fabrice Roux			RgMap	IMP	0.950724
Eco_314	TOU-A1-33	FRA	TOU-A1	46.6667	4.11667	Fabrice Roux			RgMap	IMP	0.96309
Eco_316	TOU-A1-37	FRA	TOU-A1	46.6667	4.11667	Fabrice Roux			RgMap	IMP	0.96162
Eco_318	TOU-A1-39	FRA	TOU-A1	46.6667	4.11667	Fabrice Roux			RgMap	IMP	0.940199
Eco_32	CAM-25	FRA	CAM	48.2667	-4.58333	Valerie Le Corre			RgMap	IMP	0.962786
Eco_320	TOU-A1-41	FRA	TOU-A1	46.6667	4.11667	Fabrice Roux			RgMap	IMP	0.954616
Eco_321	TOU-A1-43	FRA	TOU-A1	46.6667	4.11667	Fabrice Roux			RgMap	IMP	0.96008
Eco_322	TOU-A1-45	FRA	TOU-A1	46.6667	4.11667	Fabrice Roux			RgMap	IMP	0.954896
Eco_323	TOU-A1-47	FRA	TOU-A1	46.6667	4.11667	Fabrice Roux			RgMap	IMP	0.952946
Eco_326	TOU-A1-60	FRA	TOU-A1	46.6667	4.11667	Fabrice Roux			RgMap	IMP	0.960047
Eco_327	TOU-A1-61	FRA	TOU-A1	46.6667	4.11667	Fabrice Roux			RgMap	IMP	0.959766
Eco_328	TOU-A1-62	FRA	TOU-A1	46.6667	4.11667	Fabrice Roux			RgMap	IMP	0.958452
Eco_329	TOU-A1-63	FRA	TOU-A1	46.6667	4.11667	Fabrice Roux			RgMap	IMP	0.959185
Eco_331	TOU-A1-65	FRA	TOU-A1	46.6667	4.11667	Fabrice Roux			RgMap	IMP	0.952563
Eco_332	TOU-A1-66	FRA	TOU-A1	46.6667	4.11667	Fabrice Roux			RgMap	IMP	0.95809
Eco_334	TOU-A1-68	FRA	TOU-A1	46.6667	4.11667	Fabrice Roux			RgMap	IMP	0.955368
Eco_335	TOU-A1-69	FRA	TOU-A1	46.6667	4.11667	Fabrice Roux			RgMap	IMP	0.951951
Eco_337	TOU-A1-70	FRA	TOU-A1	46.6667	4.11667	Fabrice Roux			RgMap	IMP	0.959566
Eco_338	TOU-A1-73	FRA	TOU-A1	46.6667	4.11667	Fabrice Roux			RgMap	IMP	0.937567
Eco_339	TOU-A1-74	FRA	TOU-A1	46.6667	4.11667	Fabrice Roux			RgMap	IMP	0.911577
Eco_340	TOU-A1-75	FRA	TOU-A1	46.6667	4.11667	Fabrice Roux			RgMap	IMP	0.954795
Eco_341	TOU-A1-77	FRA	TOU-A1	46.6667	4.11667	Fabrice Roux			RgMap	IMP	0.937319
Eco_343	TOU-A1-79	FRA	TOU-A1	46.6667	4.11667	Fabrice Roux			RgMap	IMP	0.944843
Eco_346	TOU-A1-81	FRA	TOU-A1	46.6667	4.11667	Fabrice Roux			RgMap	IMP	0.95605
Eco_347	TOU-A1-82	FRA	TOU-A1	46.6667	4.11667	Fabrice Roux			RgMap	IMP	0.949725
Eco_348	TOU-A1-84	FRA	TOU-A1	46.6667	4.11667	Fabrice Roux			RgMap	IMP	0.945379
Eco_349	TOU-A1-85	FRA	TOU-A1	46.6667	4.11667	Fabrice Roux			RgMap	IMP	0.958687
Eco_350	TOU-A1-88	FRA	TOU-A1	46.6667	4.11667	Fabrice Roux		CS77382	1001G	REF	0.978423
Eco_351	TOU-A1-89	FRA	TOU-A1	46.6667	4.11667	Fabrice Roux		CS77383	1001G	REF	0.978463
Eco_355	TOU-A1-93	FRA	TOU-A1	46.6667	4.11667	Fabrice Roux			RgMap	IMP	0.935436
Eco_357	TOU-A1-96	FRA	TOU-A1	46.6667	4.11667	Fabrice Roux			RgMap	IMP	0.943033
Eco_359	TOU-A1-98	FRA	TOU-A1	46.6667	4.11667	Fabrice Roux			RgMap	IMP	0.955327
Eco_360	TOU-C-1	FRA	TOU-C	46.6667	4.11667	Fabrice Roux			RgMap	IMP	0.949222
Eco_361	TOU-C-2	FRA	TOU-C	46.6667	4.11667	Fabrice Roux			RgMap	IMP	0.956543
Eco_362	TOU-C-3	FRA	TOU-C	46.6667	4.11667	Fabrice Roux			RgMap	IMP	0.948538
Eco_363	TOU-D-1	FRA	TOU-D	46.6667	4.11667	Fabrice Roux			RgMap	IMP	0.919563
Eco_364	TOU-D-5	FRA	TOU-D	46.6667	4.11667	Fabrice Roux			RgMap	IMP	0.94324
Eco_366	TOU-E-11	FRA	TOU-E	46.6667	4.11667	Fabrice Roux			RgMap	IMP	0.931575
Eco_367	TOU-E-2	FRA	TOU-E	46.6667	4.11667	Fabrice Roux			RgMap	IMP	0.861299
Eco_368	TOU-E-7	FRA	TOU-E	46.6667	4.11667	Fabrice Roux			RgMap	IMP	0.926235
Eco_369	TOU-F-1	FRA	TOU-F	46.6667	4.11667	Fabrice Roux			RgMap	IMP	0.940241
Eco_371	TOU-G-1	FRA	TOU-G	46.6667	4.11667	Fabrice Roux			RgMap	IMP	0.960156
Eco_372	TOU-H-10	FRA	TOU-H	46.6667	4.11667	Fabrice Roux			RgMap	IMP	0.953948
Eco_373	TOU-H-12	FRA	TOU-H	46.6667	4.11667	Fabrice Roux			RgMap	IMP	0.958046
Eco_374	TOU-H-13	FRA	TOU-H	46.6667	4.11667	Fabrice Roux			RgMap	IMP	0.862864
Eco_375	TOU-H-3	FRA	TOU-H	46.6667	4.11667	Fabrice Roux			RgMap	IMP	0.961048
Eco_377	TOU-I-1	FRA	TOU-I	46.6667	4.11667	Fabrice Roux			RgMap	IMP	0.95226
Eco_378	TOU-I-17	FRA	TOU-I	46.6667	4.11667	Fabrice Roux			RgMap	IMP	0.956879
Eco_379	TOU-I-2	FRA	TOU-I	46.6667	4.11667	Fabrice Roux			RgMap	IMP	0.947404
Eco_380	TOU-I-6	FRA	TOU-I	46.6667	4.11667	Fabrice Roux			RgMap	IMP	0.949679
Eco_383	TOU-J-3	FRA	TOU-J	46.6667	4.11667	Fabrice Roux			RgMap	IMP	0.948887
Eco_385	TOU-K-2	FRA	TOU-K	46.6667	4.11667	Fabrice Roux			RgMap	IMP	0.959762
Eco_386	TOU-K-3	FRA	TOU-K	46.6667	4.11667	Fabrice Roux			RgMap	IMP	0.959657
Eco_387	TOU-L-10	FRA	TOU-L	46.6667	4.11667	Fabrice Roux			RgMap	IMP	0.895535
Eco_388	TOU-L-17	FRA	TOU-L	46.6667	4.11667	Fabrice Roux			RgMap	IMP	0.93593
Eco_389	TOU-L-5	FRA	TOU-L	46.6667	4.11667	Fabrice Roux			RgMap	IMP	0.94029
Eco_390	VOU-1	FRA	VOU	46.65	0.166667	Valerie Le Corre			RgMap	IMP	0.942322
Eco_391	VOU-10	FRA	VOU	46.65	0.166667	Valerie Le Corre			RgMap	IMP	0.946471
Eco_392	VOU-2	FRA	VOU	46.65	0.166667	Valerie Le Corre			RgMap	IMP	0.920834
Eco_393	VOU-4	FRA	VOU	46.65	0.166667	Valerie Le Corre			RgMap	IMP	0.956178
Eco_394	VOU-5	FRA	VOU	46.65	0.166667	Valerie Le Corre			RgMap	IMP	0.966561
Eco_395	VOU-6	FRA	VOU	46.65	0.166667	Valerie Le Corre			RgMap	IMP	0.935909
Eco_396	VOU-7	FRA	VOU	46.65	0.166667	Valerie Le Corre			RgMap	IMP	0.939577
Eco_397	VOU-8	FRA	VOU	46.65	0.166667	Valerie Le Corre			RgMap	IMP	0.96215
Eco_4	ALL1-5	FRA	ALL1	45.2667	1.48333	Valerie Le Corre			RgMap	IMP	0.948675
Eco_402	Zdarec2	CZE	Zda-2	49.3667	16.2667	Marie-Theres Hauser			RgMap	IMP	0.957556
Eco_403	Zdarec3	CZE	Zda-2	49.3667	16.2667	Marie-Theres Hauser		CS78873	RgMap	REF	0.983438
Eco_404	Doubravnik1	CZE	Dou	49.4211	16.3497	Marie-Theres Hauser			RgMap	IMP	0.95172
Eco_407	Doubravnik4	CZE	Dou	49.4211	16.3497	Marie-Theres Hauser			RgMap	IMP	0.939694
Eco_409	Doubravnik6	CZE	Dou	49.4211	16.3497	Marie-Theres Hauser			RgMap	IMP	0.954217
Eco_410	Doubravnik7	CZE	Dou	49.4211	16.3497	Marie-Theres Hauser		CS76808	1001G	REF	0.981949
Eco_413	Doubravnik10	CZE	Dou	49.4211	16.3497	Marie-Theres Hauser			RgMap	IMP	0.949262
Eco_417	Doubravnik14	CZE	Dou	49.4211	16.3497	Marie-Theres Hauser			RgMap	IMP	0.808851
Eco_421	Doubravnik18	CZE	Dou	49.4211	16.3497	Marie-Theres Hauser			RgMap	IMP	0.94264
Eco_424	Draha2	CZE	Dra-1	49.4112	16.2815	Marie-Theres Hauser		CS76812	RgMap	REF	0.98584
Eco_428	Borky1	CZE	Borky	49.403	16.232	Marie-Theres Hauser		CS76718	RgMap	REF	0.980759
Eco_429	Borky2	CZE	Borky	49.403	16.232	Marie-Theres Hauser			RgMap	IMP	0.91299
Eco_430	Gr-1	AUT	Graz	47	15.5	Albert Kranz		CS76496	1001G	REF	0.980343
Eco_45	CAM-42	FRA	CAM	48.2667	-4.58333	Valerie Le Corre			RgMap	IMP	0.916232
Eco_461	EM-183	UK	East Malling Research Station	51.3	0.5	Eric Holub	1995-01-01		RgMap	IMP	0.851718
Eco_4632	UKSW06-025	UK	Twydreath	50.4	-4.7	Eric Holub	2006-04-14		RgMap	IMP	0.923159
Eco_466	EM-134	UK	East Malling Research Station	51.3	0.5	Eric Holub	1995-01-01		RgMap	IMP	0.941649
Eco_4675	UKSW06-070	UK	uk2006_holub	50.4	-4.7	Eric Holub	2006-04-15		RgMap	IMP	0.853951
Eco_470	BRR4	USA	BRR	40.8313	-87.735	Diane Byers	2006-05-01	CS78943	1001G	REF	0.999185
Eco_4757	UKSW06-157	UK	Luxulyan	50.4	-4.7	Eric Holub	2006-05-11		RgMap	IMP	0.874143
Eco_4758	UKSW06-158	UK	Luxulyan	50.4	-4.7	Eric Holub	2006-05-11		RgMap	IMP	0.961117
Eco_476	BRR12	USA	BRR	40.8313	-87.735	Diane Byers	2006-05-01	CS78944	1001G	REF	0.99929
Eco_4779	UKSW06-179	UK	St Columb	50.4	-4.9	Eric Holub	2006-05-11	CS78808	1001G	REF	0.983351
Eco_48	CAM-45	FRA	CAM	48.2667	-4.58333	Valerie Le Corre			RgMap	IMP	0.956153
Eco_4802	UKSW06-202	UK	St Columb	50.4	-4.9	Eric Holub	2006-05-11		RgMap	IMP	0.959994
Eco_4807	UKSW06-207	UK	Indian Queen	50.4	-4.9	Eric Holub	2006-05-11	CS78809	1001G	REF	0.984645
Eco_4820	UKSW06-220	UK	Indian Queen	50.4	-4.9	Eric Holub	2006-05-11		RgMap	IMP	0.968005
Eco_4826	UKSW06-226	UK	St Dennis	50.4	-4.9	Eric Holub	2006-05-11	CS78810	1001G	REF	0.984437
Eco_4827	UKSW06-227	UK	St Dennis	50.4	-4.9	Eric Holub	2006-05-11		RgMap	IMP	0.942353
Eco_484	BRR23	USA	BRR	40.8313	-87.735	Diane Byers	2006-05-01	CS78945	1001G	REF	0.99919
Eco_4840	UKSW06-240	UK	St Dennis	50.4	-4.9	Eric Holub	2006-05-11	CS79000	1001G	REF	0.995766
Eco_4857	UKSW06-257	UK	St Stephens	50.3	-4.9	Eric Holub	2006-05-11	CS79001	1001G	REF	0.998071
Eco_4862	UKSW06-262	UK	St Stephens	50.3	-4.9	Eric Holub	2006-05-11		RgMap	IMP	0.918336
Eco_4879	UKSW06-280	UK	St Stephens	50.3	-4.9	Eric Holub	2006-05-11		RgMap	IMP	0.931359
Eco_4884	UKSW06-285	UK	St Stephens	50.3	-4.9	Eric Holub	2006-05-11	CS78811	1001G	REF	0.995084
Eco_4900	UKSW06-302	UK	St Austel	50.3	-4.8	Eric Holub	2006-05-11	CS78812	1001G	REF	0.996514
Eco_4927	UKSW06-329	UK	St Austel	50.3	-4.8	Eric Holub	2006-05-11		RgMap	IMP	0.933888
Eco_4935	UKSW06-337	UK	Fowey	50.3	-4.6	Eric Holub	2006-05-12		RgMap	IMP	0.919319
Eco_4939	UKSW06-341	UK	Lostwitheil	50.4	-4.7	Eric Holub	2006-05-12	CS79002	1001G	REF	0.996762
Eco_4958	UKSW06-360	UK	Liskeard	50.5	-4.5	Eric Holub	2006-05-12	CS78814	1001G	REF	0.98504
Eco_4980	UKSE06-032	UK	East Malling Research Station	51.3	0.5	Eric Holub	2006-05-05		RgMap	IMP	0.848058
Eco_4997	UKSE06-062	UK	East Malling Research Station	51.3	0.5	Eric Holub	2006-05-05		RgMap	IMP	0.960588
Eco_5	ALL1-6	FRA	ALL1	45.2667	1.48333	Valerie Le Corre			RgMap	IMP	0.948754
Eco_5023	UKSE06-118	UK	East Malling Research Station	51.3	0.5	Eric Holub	2006-05-05	CS78799	1001G	REF	0.995593
Eco_504	BRR57	USA	BRR	40.8313	-87.735	Diane Byers	2006-05-01	CS78946	1001G	REF	0.999252
Eco_5056	UKSE06-192	UK	East Malling Research Station	51.3	0.5	Eric Holub	2006-05-23		RgMap	IMP	0.956028
Eco_506	BRR60	USA	BRR	40.8313	-87.735	Diane Byers	2006-05-01	CS78947	1001G	REF	0.998704
Eco_51	CAM-48	FRA	CAM	48.2667	-4.58333	Valerie Le Corre			RgMap	IMP	0.960795
Eco_5104	UKSE06-252	UK	East Malling village	51.3	0.5	Eric Holub	2006-05-23	CS78800	1001G	REF	0.993055
Eco_5106	UKSE06-254	UK	East Malling village	51.3	0.5	Eric Holub	2006-05-23		RgMap	IMP	0.918003
Eco_5116	UKSE06-272	UK	East Malling village	51.3	0.4	Eric Holub	2006-05-23		RgMap	IMP	0.967033
Eco_5122	UKSE06-278	UK	East Malling village	51.3	0.4	Eric Holub	2006-05-23		RgMap	IMP	0.955939
Eco_5133	UKSE06-302	UK	West Malling village	52.2	-1.7	Eric Holub	2006-05-23		RgMap	IMP	0.950882
Eco_5141	UKSE06-311	UK	West Malling village	52.2	-1.7	Eric Holub	2006-05-23		RgMap	IMP	0.863392
Eco_5145	UKSE06-315	UK	West Malling village	52.2	-1.7	Eric Holub	2006-05-23		RgMap	IMP	0.952392
Eco_5146	UKSE06-316	UK	West Malling village	52.2	-1.7	Eric Holub	2006-05-23		RgMap	IMP	0.910674
Eco_5151	UKSE06-325	UK	West Malling village	52.2	-1.7	Eric Holub	2006-05-05	CS78801	1001G	REF	0.983599
Eco_5158	UKSE06-349	UK	Wateringbury	51.3	0.4	Eric Holub	2006-05-05		RgMap	IMP	0.957764
Eco_5159	UKSE06-350	UK	Wateringbury	51.3	0.4	Eric Holub	2006-05-05		RgMap	IMP	0.900676
Eco_5160	UKSE06-351	UK	Wateringbury	51.3	0.4	Eric Holub	2006-05-05		RgMap	IMP	0.963808
Eco_5165	UKSE06-362	UK	Wateringbury	51.3	0.4	Eric Holub	2006-05-05	CS78802	1001G	REF	0.986433
Eco_5175	UKSE06-373	UK	Wateringbury	51.3	0.4	Eric Holub	2006-05-05		RgMap	IMP	0.933426
Eco_5202	UKSE06-414	UK	highway to Hadlow from Wateringbury	51.3	0.4	Eric Holub	2006-05-23		RgMap	IMP	0.967163
Eco_5207	UKSE06-429	UK	Hadlow	51.3	0.4	Eric Holub	2006-05-23		RgMap	IMP	0.96645
Eco_5210	UKSE06-432	UK	Tonbridge castle	51.2	0.3	Eric Holub	2006-05-23	CS78803	1001G	REF	0.982293
Eco_5232	UKSE06-466	UK	Paddock Wood	51.2	0.4	Eric Holub	2006-05-23		RgMap	IMP	0.950106
Eco_5236	UKSE06-470	UK	Paddock Wood	51.2	0.4	Eric Holub	2006-05-23	CS78804	1001G	REF	0.997106
Eco_5245	UKSE06-482	UK	Staplehurst	51.2	0.6	Eric Holub	2006-05-23		RgMap	IMP	0.942842
Eco_5249	UKSE06-491	UK	Sissinghurst Castle garden	51.2	0.3	Eric Holub	2006-05-23	CS79003	1001G	REF	0.998024
Eco_5253	UKSE06-500	UK	Sissinghurst Castle garden	51.1	0.6	Eric Holub	2006-05-23	CS78805	1001G	REF	0.97483
Eco_5264	UKSE06-520	UK	Upper Harbledown, rd above Mill Ln	51.3	1.1	Eric Holub	2006-05-23		RgMap	IMP	0.965741
Eco_5276	UKSE06-533	UK	Cnt	51.3	1.1	Eric Holub	2006-05-05	CS78806	1001G	REF	0.991707
Eco_5279	UKSE06-541	UK	Cnt	51.3	1.1	Eric Holub	2006-05-23	CS79004	1001G	REF	0.987758
Eco_5282	UKSE06-544	UK	Cnt	51.3	1.1	Eric Holub	2006-05-23		RgMap	IMP	0.955978
Eco_5285	UKSE06-547	UK	Cnt	51.3	1.1	Eric Holub	2006-05-05		RgMap	IMP	0.960166
Eco_5292	UKSE06-556	UK	Cnt	51.3	1.1	Eric Holub	2006-05-05		RgMap	IMP	0.96166
Eco_5299	UKSE06-565	UK	Cnt	51.3	1.1	Eric Holub	2006-05-05		RgMap	IMP	0.935229
Eco_531	BRR107	USA	BRR	40.8313	-87.735	Diane Byers	2006-05-01	CS78948	1001G	REF	0.995718
Eco_5310	UKSE06-581	UK	Fordwich	51.3	1.1	Eric Holub	2006-05-05		RgMap	IMP	0.948112
Eco_5322	UKSE06-597	UK	Fordwich	51.3	1.1	Eric Holub	2006-05-05		RgMap	IMP	0.936387
Eco_5331	UKSE06-618	UK	Scotney Castle	51.1	0.4	Eric Holub	2006-05-23		RgMap	IMP	0.969333
Eco_5335	UKSE06-622	UK	Scotney Castle	51.1	0.4	Eric Holub	2006-05-23		RgMap	IMP	0.964804
Eco_5337	UKSE06-624	UK	Scotney Castle	51.1	0.4	Eric Holub	2006-05-23		RgMap	IMP	0.954151
Eco_5339	UKSE06-626	UK	Scotney Castle	51.1	0.4	Eric Holub	2006-05-23		RgMap	IMP	0.962128
Eco_5341	UKSE06-628	UK	Scotney Castle	51.1	0.4	Eric Holub	2006-05-23		RgMap	IMP	0.962902
Eco_5349	UKSE06-639	UK	Scotney Castle	51.1	0.4	Eric Holub	2006-05-23	CS78807	1001G	REF	0.980214
Eco_5350	UKSE06-640	UK	Scotney Castle	51.1	0.4	Eric Holub	2006-05-23		RgMap	IMP	0.958312
Eco_5353	UKNW06-003	UK	Dove Cottage,Wordsworth Trust, nr Grasmere	54.5	-3	Eric Holub	2006-06-08	CS78792	1001G	REF	0.994555
Eco_5364	UKNW06-019	UK	Ambleside to Rydal wall population	54.4	-3	Eric Holub	2006-06-08		RgMap	IMP	0.9471
Eco_5373	UKNW06-040	UK	Ambleside to Rydal wall population	54.4	-3	Eric Holub	2006-06-08		RgMap	IMP	0.953154
Eco_5377	UKNW06-050	UK	Ambleside to Rydal wall population	54.4	-3	Eric Holub	2006-06-08		RgMap	IMP	0.957522
Eco_5380	UKNW06-059	UK	Ambleside to Rydal wall population	54.4	-3	Eric Holub	2006-06-08		RgMap	IMP	0.974523
Eco_5381	UKNW06-060	UK	Ambleside to Rydal wall population	54.4	-3	Eric Holub	2006-06-08		RgMap	IMP	0.972511
Eco_5385	UKNW06-078	UK	Ambleside to Rydal wall population	54.4	-3	Eric Holub	2006-06-08		RgMap	IMP	0.971526
Eco_5386	UKNW06-079	UK	Ambleside to Rydal wall population	54.4	-3	Eric Holub	2006-06-08		RgMap	IMP	0.965206
Eco_5394	UKNW06-101	UK	Outgate, east side	54.4	-3	Eric Holub	2006-06-08		RgMap	IMP	0.91855
Eco_5395	UKNW06-102	UK	Outgate, east side	54.4	-3	Eric Holub	2006-06-08	CS79005	1001G	REF	0.997878
Eco_5398	UKNW06-105	UK	Outgate east side	54.4	-3	Eric Holub	2006-08-06		RgMap	IMP	0.929586
Eco_544	LI-WP-039	USA	Weld Preserve - WP	40.9076	-73.2089	Oliver Bossdorf	2006-04-01	CS78949	1001G	REF	0.9991
Eco_5444	UKNW06-170	UK	Brathay to Hawkshead rd long wall pop.	54.6	-3.1	Eric Holub	2006-08-06		RgMap	IMP	0.932293
Eco_5450	UKNW06-178	UK	Brathay to Hawkshead rd long wall pop.	54.4	-3	Eric Holub	2006-08-06		RgMap	IMP	0.905968
Eco_546	LI-WP-041	USA	Weld Preserve - WP	40.9076	-73.2089	Oliver Bossdorf	2006-04-01	CS78950	1001G	REF	0.999167
Eco_5461	UKNW06-197	UK	Skelfold rd, past church	54.4	-3	Eric Holub	2006-08-06		RgMap	IMP	0.934993
Eco_5466	UKNW06-202	UK	Brathay village main A rd	54.4	-3	Eric Holub			RgMap	IMP	0.948416
Eco_5469	UKNW06-210	UK	Grasmere (Dale Lodge)	54.4	-3	Eric Holub	2006-06-08		RgMap	IMP	0.96563
Eco_5486	UKNW06-233	UK	High Lorton	54.6	-3.3	Eric Holub	2006-06-08	CS78794	1001G	REF	0.98717
Eco_5494	UKNW06-259	UK	Scawgill Bridge	54.6	-3.3	Eric Holub	2006-06-08		RgMap	IMP	0.936521
Eco_5517	UKNW06-306	UK	Borrowdale	54.6	-3.1	Eric Holub	2006-06-08		RgMap	IMP	0.956428
Eco_5536	UKNW06-355	UK	Keswick	54.6	-3.1	Eric Holub	2006-06-08		RgMap	IMP	0.960075
Eco_5565	UKNW06-386	UK	Keswick	54.6	-3.1	Eric Holub	2006-06-08		RgMap	IMP	0.956513
Eco_5577	UKNW06-403	UK	Cockermouth	54.7	-3.4	Eric Holub	2006-06-08	CS78797	1001G	REF	0.99516
Eco_5582	UKNW06-410	UK	Cockermouth	54.7	-3.4	Eric Holub	2006-06-08		RgMap	IMP	0.966575
Eco_5590	UKNW06-418	UK	Cockermouth	54.7	-3.4	Eric Holub	2006-06-08		RgMap	IMP	0.962679
Eco_5596	UKNW06-425	UK	Cockermouth	54.7	-3.4	Eric Holub	2006-06-08		RgMap	IMP	0.96451
Eco_5606	UKNW06-436	UK	Cockermouth	54.7	-3.4	Eric Holub	2006-06-08		RgMap	IMP	0.950206
Eco_5628	UKNW06-460	UK	Cockermouth	54.7	-3.4	Eric Holub	2006-06-08		RgMap	IMP	0.943208
Eco_5644	UKNW06-481	UK	Windemere	54.4	-2.9	Eric Holub	2006-06-08	CS78798	1001G	REF	0.983439
Eco_5645	UKNW06-482	UK	Windemere	54.4	-2.9	Eric Holub	2006-06-08		RgMap	IMP	0.920558
Eco_5651	UKNW06-488	UK	Windemere	54.4	-2.9	Eric Holub	2006-06-08	CS79006	1001G	REF	0.998025
Eco_5670	UKNW99-010	UK	Keswick	54.6	-3.1	Eric Holub	1999-05-30		RgMap	IMP	0.923052
Eco_5678	UKNW99-025	UK	Keswick	54.6	-3.1	Eric Holub	1999-05-30		RgMap	IMP	0.972876
Eco_5708	UKID1	UK	Aberfeldy	56.8	-3.9	Eric Holub	1992-01-01		RgMap	IMP	0.972358
Eco_5709	UKID2	UK	Acorn Bank	54.6	-2.6	Eric Holub	1992-01-01		RgMap	IMP	0.968473
Eco_5710	UKID3	UK	Ambleside	54.4	-3	Eric Holub	1992-01-01		RgMap	IMP	0.943897
Eco_5711	Asp-1	UK	Aspatria	54.8	-3.3	Eric Holub	1992-01-01		RgMap	IMP	0.965098
Eco_5712	UKID5	UK	Bangor	53.2	-4.1	Eric Holub	1992-01-01		RgMap	IMP	0.992481
Eco_5713	Bea-1	UK	Bearsted	51.3	0.5	Eric Holub	1992-01-01		RgMap	IMP	0.954979
Eco_5715	Bid-1	UK	Biddenden	51.1	0.6	Eric Holub	1992-01-01		RgMap	IMP	0.942188
Eco_5716	UKID9	UK	Biggar	55.6	-3.5	Eric Holub	1992-01-01		RgMap	IMP	0.962352
Eco_5717	Bra-1	UK	Braithwaite	54.6	-3.2	Eric Holub	1992-01-01	CS79007	RgMap	REF	0.997883
Eco_5718	UKID11	UK	Braemar	57	-3.4	Eric Holub	1992-01-01	CS79008	1001G	REF	0.998022
Eco_5719	Bur-0	IRL	Bur	54.1	-6.2	D. Ratcliffe	1958-01-01		RgMap	IMP	0.94676
Eco_5720	Cal-2	UK	Cal	53.3	-1.6	D. Ratcliffe	1954-01-01	CS78781	RgMap	REF	0.990519
Eco_5721	UKID14	UK	Cambo	55.2	-2	Eric Holub	1992-01-01		RgMap	IMP	0.950484
Eco_5722	UKID15	UK	Chilham (BR Station)	51.2	1	Eric Holub	1992-01-01		RgMap	IMP	0.959821
Eco_5723	Chr-1	UK	Chartham	51.3	1	Eric Holub	1992-01-01		RgMap	IMP	0.966573
Eco_5724	UKID17	UK	Chiselhurst	51.4	0.1	Eric Holub	1992-01-01		RgMap	IMP	0.971504
Eco_5726	Cnt-1	UK	Canterbury (Sullivan garden)	51.3	1.1	Eric Holub	1992-01-01	CS78782	1001G	REF	0.996027
Eco_5727	UKID20	UK	Canterbury (UKC)	51.3	1.1	Eric Holub	1992-01-01		RgMap	IMP	0.969462
Eco_5728	UKID21	UK	Cnt	51.3	1.1	Eric Holub	1992-01-01		RgMap	IMP	0.950975
Eco_5729	Coc-1	UK	Cockermouth	54.7	-3.4	Eric Holub	1992-01-01		RgMap	IMP	0.956269
Eco_5730	UKID23	UK	Cragside	55.3	-1.8	Eric Holub	1992-01-01		RgMap	IMP	0.971403
Eco_5731	Crl-1	UK	Carlisle	54.9	-2.9	Eric Holub	1992-01-01		RgMap	IMP	0.9692
Eco_5732	UKID25	UK	Carlisle	54.9	-2.9	Eric Holub	1992-01-01		RgMap	IMP	0.96381
Eco_5733	Cul-1	UK	Culgaith	54.7	-2.6	Eric Holub	1992-01-01		RgMap	IMP	0.941589
Eco_5735	UKID28	UK	Dunich Heath	52.3	-1.7	Eric Holub	1992-01-01		RgMap	IMP	0.955636
Eco_5736	Ema-1	UK	Ema	51.3	0.5	Eric Holub	1992-01-01		RgMap	IMP	0.958017
Eco_5737	UKID32	UK	Emmetts Garden	51.3	0.1	Eric Holub	1992-01-01		RgMap	IMP	0.947637
Eco_5738	UKID33	UK	Fountains Abbey	54.1	-1.6	Eric Holub	1992-01-01		RgMap	IMP	0.970817
Eco_5739	UKID34	UK	Farnham	52.2	1.4	Eric Holub	1992-01-01		RgMap	IMP	0.960174
Eco_5740	UKID35	UK	Faversham	51.3	0.9	Eric Holub	1992-01-01		RgMap	IMP	0.965167
Eco_5741	For-2	UK	Fortingall	56.6	-4.1	D. Ratcliffe	1959-01-01	CS78783	RgMap	REF	0.9845
Eco_5742	Frd-1	UK	Fordwich	51.3	1.1	Eric Holub	1992-01-01		RgMap	IMP	0.947121
Eco_5744	UKID39	UK	Hawick	55.4	-2.8	Eric Holub	1992-01-01		RgMap	IMP	0.959121
Eco_5745	Hil-1	UK	Hillier Arboretum	51	-1.5	Eric Holub	1992-01-01		RgMap	IMP	0.969074
Eco_5746	Igt-1	UK	Igtham	51.3	0.3	Eric Holub	1992-01-01		RgMap	IMP	0.950724
Eco_5748	Kil-0	UK	Killearn	56	-4.4	D. Ratcliffe	1959-01-01	CS78784	1001G	REF	0.990581
Eco_5749	Ksk-1	UK	Keswick	54.6	-3.1	Eric Holub	1992-01-01		RgMap	IMP	0.968207
Eco_5750	Ksk-2	UK	Keswick	54.6	-3.1	Eric Holub	1992-01-01		RgMap	IMP	0.954554
Eco_5751	Kyl-1	UK	Kyle of Localsh	57.3	-5.7	Eric Holub	1992-01-01		RgMap	IMP	0.937332
Eco_5752	Lan-1	UK	Lanark	55.7	-3.8	D. Ratcliffe	1959-01-01		RgMap	IMP	0.959405
Eco_5753	UKID48	UK	Lazonby	54.7	-2.7	Eric Holub	1992-01-01		RgMap	IMP	0.961169
Eco_5755	Lha-1	UK	Lower Harbleown	51.3	1.1	Eric Holub	1992-01-01		RgMap	IMP	0.943297
Eco_5756	UKID51	UK	Little Welnethham	52.2	0.8	Eric Holub	1992-01-01		RgMap	IMP	0.960651
Eco_5757	Mc-1	UK	Mickell’s Fell	54.6	-2.3	D. Ratcliffe	1960-01-01	CS78785	1001G	REF	0.988296
Eco_5758	UKID53	UK	Mithian St. Agnes	50.3	-5.2	Eric Holub	1992-01-01		RgMap	IMP	0.964817
Eco_5759	UKID54	UK	Norwich	52.6	1.3	Eric Holub	1992-01-01		RgMap	IMP	0.950335
Eco_5760	UKID55	UK	Nottingham	53	-1.1	Eric Holub	1992-01-01		RgMap	IMP	0.965446
Eco_5762	UKID58	UK	Paddock Wood	55.6	-3.2	Eric Holub	1992-01-01		RgMap	IMP	0.948963
Eco_5763	UKID57	UK	Peebles	51.2	0.4	Eric Holub	1992-01-01		RgMap	IMP	0.949634
Eco_5767	Poo-1	UK	Pooley Bridge	54.6	-2.8	Eric Holub	1992-01-01		RgMap	IMP	0.963293
Eco_5768	UKID63	UK	Ripon	54.1	-1.5	Eric Holub	1992-01-01	CS78786	1001G	REF	0.985969
Eco_5769	UKID64	UK	Rough Common	51.3	1	Eric Holub	1992-01-01		RgMap	IMP	0.963089
Eco_5770	UKID65	UK	Rothbury	55.3	-1.9	Eric Holub	1992-01-01		RgMap	IMP	0.954217
Eco_5772	Set-1	UK	Settle	54.1	-2.3	D. Ratcliffe	1955-01-01	CS78787	RgMap	REF	0.985221
Eco_5774	Sis-1	UK	Sissinghurst garden	51.1	0.6	Eric Holub	1992-01-01		RgMap	IMP	0.944671
Eco_5776	UKID71	UK	Stanton-by-Dale	52.9	-1.3	Eric Holub	1992-01-01	CS79009	1001G	REF	0.997901
Eco_5777	UKID72	UK	Smarden	51.1	0.7	Eric Holub	1992-01-01		RgMap	IMP	0.962952
Eco_5779	UKID74	UK	Taunton	51	-3.1	Eric Holub	1992-01-01	CS78789	1001G	REF	0.984642
Eco_5780	UKID75	UK	Southwell Minster	53.1	-1	Eric Holub	1992-01-01		RgMap	IMP	0.969807
Eco_5781	UKID76	UK	Sizergh castle	54.3	-2.8	Eric Holub	1992-01-01		RgMap	IMP	0.960175
Eco_5782	Su-1	UK	Southport	53.7	-3	D. Ratcliffe	1955-01-01		RgMap	IMP	0.94562
Eco_5784	Ty-1	UK	Taynuilt	56.4	-5.2	D. Ratcliffe	1961-01-01	CS78790	RgMap	REF	0.973903
Eco_5785	UKID80	UK	Unthank	54.7	-2.9	Eric Holub	1992-01-01		RgMap	IMP	0.946535
Eco_5787	UKID82	UK	Wigton	54.8	-3.2	Eric Holub	1994-01-01		RgMap	IMP	0.949358
Eco_5788	UKID83	UK	Wimbourne Minster	50.8	-2	Eric Holub	1994-01-01		RgMap	IMP	0.964094
Eco_5789	Wis-1	UK	Wisley Garden	51.3	-0.5	Eric Holub	1994-01-01		RgMap	IMP	0.964125
Eco_5792	UKID87	UK	Bognor Regis	50.8	-0.7	Eric Holub	1994-01-01		RgMap	IMP	0.971522
Eco_5793	UKID88	UK	Leeds Castle	51.3	0.6	Eric Holub	1994-01-01		RgMap	IMP	0.956285
Eco_5795	UKID90	UK	Bakewell House	53.2	-1.7	Eric Holub	1994-01-01		RgMap	IMP	0.958639
Eco_5798	UKID93	UK	Ruthin	53.1	-3.3	Eric Holub	1994-01-01	CS79010	RgMap	REF	0.996637
Eco_5799	UKID95	UK	Firth of Forth bridge	56	-3.4	Eric Holub	1994-01-01		RgMap	IMP	0.963754
Eco_5800	UKID96	UK	Lochcarron (Barlow)	57.4	-5.5	Eric Holub	1995-01-01	CS78791	1001G	REF	0.985457
Eco_5802	UKID98	UK	Kenilworth	52.3	-1.6	Eric Holub	1995-01-01		RgMap	IMP	0.966863
Eco_5803	UKID99	UK	Saundersfoot	51.7	-4.7	Eric Holub	1994-01-01		RgMap	IMP	0.946372
Eco_5804	UKID100	UK	Portsmouth (Gunn)	50.8	-1.1	Eric Holub	1995-01-01		RgMap	IMP	0.967982
Eco_5805	UKID101	UK	Hardwick Hall	53.2	-1.4	Eric Holub	1995-01-01		RgMap	IMP	0.960266
Eco_5807	UKID103	UK	Whipsnade Zoo	51.8	-0.5	Eric Holub	1995-01-01		RgMap	IMP	0.969445
Eco_5811	UKID107	UK	Chirk	52.9	-3.1	Eric Holub	1995-01-01	CS78778	1001G	REF	0.986031
Eco_5812	UKID108	UK	Malvern Hill summit (north end)	52.1	-2.3	Eric Holub	1995-01-01		RgMap	IMP	0.962805
Eco_5813	UKID109	UK	Ledbury	52	-2.4	Eric Holub	1995-01-01		RgMap	IMP	0.96005
Eco_5816	UKID112	UK	Batsford (Cotswold Raptor Centre)	52	-1.7	Eric Holub	1995-01-01		RgMap	IMP	0.93905
Eco_5817	UKID113	UK	Warwick (castle mound)	52.3	-1.5	Eric Holub	1995-01-01		RgMap	IMP	0.960831
Eco_5819	Edi-1	UK	Edinburgh-1	55.9	-3.2	Royal Botanic Garden Edinburgh	1980-01-01		RgMap	IMP	0.972447
Eco_5820	Edi-2	UK	Edinburgh-2	55.9681	-3.21833	Eric Holub,James Beck	1992-01-01		RgMap	IMP	0.935851
Eco_5821	UKID115	UK	Ardtoe	56.7333	-5.98333	Eric Holub	1995-01-01		RgMap	IMP	0.945929
Eco_5822	UKID116	UK	Ardtoe	56.7333	-5.98333	Eric Holub	1995-01-01	CS78780	1001G	REF	0.977365
Eco_5826	UKID120	UK	Ardtoe	56.7333	-5.98333	Eric Holub	1995-01-01		RgMap	IMP	0.969064
Eco_5829	Ale1-2	SWE	Ale1	55.3838	14.0612	Magnus Nordborg	2000-06-01		RgMap	IMP	0.93294
Eco_5830	App1-12	SWE	App1	56.3333	15.9667	Magnus Nordborg	2000-06-13	CS76667	RgMap	REF	0.982378
Eco_5831	App1-14	SWE	App1	56.3333	15.9667	Magnus Nordborg	2000-06-13	CS76668	RgMap	REF	0.98697
Eco_5832	App1-16	SWE	App1	56.3333	15.9667	Magnus Nordborg	2000-06-13	CS76669	RgMap	REF	0.987354
Eco_5835	Bil-3	SWE	Bil	63.324	18.484	Magnus Nordborg	2000-06-25		RgMap	IMP	0.986386
Eco_5836	Boo2-3	SWE	Boo2	55.86	13.51	Magnus Nordborg	2000-05-14	CS77906	RgMap	REF	0.994684
Eco_5837	Bor-1	CZE	Bor	49.4013	16.2326	Jirina Relichov	2000-05-31	CS76453	RgMap	REF	0.979998
Eco_5838	Bor-2	CZE	Bor	49.4013	16.2326	Jirina Relichov	2000-05-31		RgMap	IMP	0.954604
Eco_5841	Bor-9	CZE	Bor	49.4013	16.2326	Jirina Relichov	2000-05-31		RgMap	IMP	0.952965
Eco_5846	Bor-15	CZE	Bor	49.4013	16.2326	Jirina Relichov	2000-05-31		RgMap	IMP	0.959105
Eco_5848	Bor-17	CZE	Bor	49.4013	16.2326	Jirina Relichov	2000-05-31		RgMap	IMP	0.919569
Eco_5856	Dör-10	SWE	Dör	63.0167	17.4914	Magnus Nordborg	2000-06-25	CS76806	RgMap	REF	0.994641
Eco_5860	Dra-3	SWE	Dravla	62.6814	18.0165	Magnus Nordborg	2000-06-25	CS77913	RgMap	REF	0.995134
Eco_5865	Dra1-4	SWE	Dra1	55.76	14.12	Magnus Nordborg	2000-06-01	CS76809	RgMap	REF	0.991817
Eco_5867	Dra2-1	SWE	Dra2	55.76	14.12	Magnus Nordborg	2000-06-01	CS76810	RgMap	REF	0.991673
Eco_5870	Dra3-9	SWE	Dra3	55.76	14.12	Magnus Nordborg	2000-06-01		RgMap	IMP	0.970327
Eco_5871	DraII-2	CZE	DraII	49.4112	16.2815	Jirina Relichov	2000-05-31		RgMap	IMP	0.959493
Eco_5872	DraII-3	CZE	DraII	49.4112	16.2815	Jirina Relichov	2000-05-31		RgMap	IMP	0.96564
Eco_5873	DraII-4	CZE	DraII	49.4112	16.2815	Jirina Relichov	2000-05-31		RgMap	IMP	0.960979
Eco_5874	DraII-6	CZE	DraII	49.4112	16.2815	Jirina Relichov	2000-05-31	CS76814	RgMap	REF	0.983893
Eco_5875	DraII-7	CZE	DraII	49.4112	16.2815	Jirina Relichov	2000-05-31		RgMap	IMP	0.961897
Eco_5878	DraII-17	CZE	DraII	49.4112	16.2815	Jirina Relichov	2000-05-31		RgMap	IMP	0.954927
Eco_5883	DraIII-17	CZE	DraIII	49.4112	16.2815	Jirina Relichov	2000-05-31		RgMap	IMP	0.96057
Eco_5884	DraIV 1-1	CZE	DraIV 1	49.4112	16.2815	Jirina Relichov	2004-01-01		RgMap	IMP	0.954716
Eco_5887	DraIV 1-5	CZE	DraIV 1	49.4112	16.2815	Jirina Relichov	2004-01-01		RgMap	IMP	0.940192
Eco_5888	DraIV 1-6	CZE	DraIV 1	49.4112	16.2815	Jirina Relichov	2004-01-01		RgMap	IMP	0.960237
Eco_5890	DraIV 1-8	CZE	DraIV 1	49.4112	16.2815	Jirina Relichov	2004-01-01	CS76817	1001G	REF	0.982281
Eco_5891	DraIV 1-9	CZE	DraIV 1	49.4112	16.2815	Jirina Relichov	2004-01-01		RgMap	IMP	0.951837
Eco_5893	DraIV 1-11	CZE	DraIV 1	49.4112	16.2815	Jirina Relichov	2004-01-01	CS76816	RgMap	REF	0.981792
Eco_5894	DraIV 1-12	CZE	DraIV 1	49.4112	16.2815	Jirina Relichov	2004-01-01		RgMap	IMP	0.95536
Eco_5895	DraIV 1-13	CZE	DraIV 1	49.4112	16.2815	Jirina Relichov	2004-01-01		RgMap	IMP	0.959944
Eco_5896	DraIV 1-14	CZE	DraIV 1	49.4112	16.2815	Jirina Relichov	2004-01-01		RgMap	IMP	0.957021
Eco_5898	DraIV 1-16	CZE	DraIV 1	49.4112	16.2815	Jirina Relichov	2004-01-01		RgMap	IMP	0.95541
Eco_5899	DraIV 2-1	CZE	DraIV 2	49.4112	16.2815	Jirina Relichov	2004-01-01		RgMap	IMP	0.940765
Eco_5900	DraIV 2-2	CZE	DraIV 2	49.4112	16.2815	Jirina Relichov	2004-01-01		RgMap	IMP	0.962956
Eco_5901	DraIV 2-3	CZE	DraIV 2	49.4112	16.2815	Jirina Relichov	2004-01-01		RgMap	IMP	0.962236
Eco_5902	DraIV 2-4	CZE	DraIV 2	49.4112	16.2815	Jirina Relichov	2004-01-01		RgMap	IMP	0.940444
Eco_5904	DraIV 2-6	CZE	DraIV 2	49.4112	16.2815	Jirina Relichov	2004-01-01		RgMap	IMP	0.965962
Eco_5905	DraIV 2-7	CZE	DraIV 2	49.4112	16.2815	Jirina Relichov	2004-01-01		RgMap	IMP	0.960427
Eco_5906	DraIV 2-8	CZE	DraIV 2	49.4112	16.2815	Jirina Relichov	2004-01-01		RgMap	IMP	0.959986
Eco_5907	DraIV 2-9	CZE	DraIV 2	49.4112	16.2815	Jirina Relichov	2004-01-01	CS76818	1001G	REF	0.986852
Eco_5908	DraIV 2-10	CZE	DraIV 2	49.4112	16.2815	Jirina Relichov	2004-01-01		RgMap	IMP	0.941555
Eco_5910	DraIV 2-12	CZE	DraIV 2	49.4112	16.2815	Jirina Relichov	2004-01-01		RgMap	IMP	0.964547
Eco_5911	DraIV 2-13	CZE	DraIV 2	49.4112	16.2815	Jirina Relichov	2004-01-01		RgMap	IMP	0.964058
Eco_5913	DraIV 2-16	CZE	DraIV 2	49.4112	16.2815	Jirina Relichov	2004-01-01		RgMap	IMP	0.963034
Eco_5914	DraIV 2-17	CZE	DraIV 2	49.4112	16.2815	Jirina Relichov	2004-01-01		RgMap	IMP	0.921506
Eco_5915	DraIV 3-1	CZE	DraIV 3	49.4112	16.2815	Jirina Relichov	2004-01-01		RgMap	IMP	0.966213
Eco_5916	DraIV 3-2	CZE	DraIV 3	49.4112	16.2815	Jirina Relichov	2004-01-01		RgMap	IMP	0.966048
Eco_5919	DraIV 3-5	CZE	DraIV 3	49.4112	16.2815	Jirina Relichov	2004-01-01		RgMap	IMP	0.957497
Eco_5920	DraIV 3-6	CZE	DraIV 3	49.4112	16.2815	Jirina Relichov	2004-01-01		RgMap	IMP	0.963491
Eco_5921	DraIV 3-7	CZE	DraIV 3	49.4112	16.2815	Jirina Relichov	2004-01-01	CS76819	RgMap	REF	0.980548
Eco_5922	DraIV 3-8	CZE	DraIV 3	49.4112	16.2815	Jirina Relichov	2004-01-01		RgMap	IMP	0.960934
Eco_5923	DraIV 3-9	CZE	DraIV 3	49.4112	16.2815	Jirina Relichov	2004-01-01		RgMap	IMP	0.961853
Eco_5924	DraIV 3-10	CZE	DraIV 3	49.4112	16.2815	Jirina Relichov	2004-01-01		RgMap	IMP	0.947247
Eco_5926	DraIV 3-12	CZE	DraIV 3	49.4112	16.2815	Jirina Relichov	2004-01-01		RgMap	IMP	0.904187
Eco_5927	DraIV 3-13	CZE	DraIV 3	49.4112	16.2815	Jirina Relichov	2004-01-01		RgMap	IMP	0.959715
Eco_5932	DraIV 4-1	CZE	DraIV 4	49.4112	16.2815	Jirina Relichov	2004-01-01		RgMap	IMP	0.953528
Eco_5933	DraIV 4-2	CZE	DraIV 4	49.4112	16.2815	Jirina Relichov	2004-01-01		RgMap	IMP	0.945452
Eco_5934	DraIV 4-3	CZE	DraIV 4	49.4112	16.2815	Jirina Relichov	2004-01-01		RgMap	IMP	0.963648
Eco_5935	DraIV 4-5	CZE	DraIV 4	49.4112	16.2815	Jirina Relichov	2004-01-01		RgMap	IMP	0.950524
Eco_5938	DraIV 4-8	CZE	DraIV 4	49.4112	16.2815	Jirina Relichov	2004-01-01		RgMap	IMP	0.970393
Eco_5939	DraIV 4-9	CZE	DraIV 4	49.4112	16.2815	Jirina Relichov	2004-01-01		RgMap	IMP	0.962374
Eco_5940	DraIV 5-1	CZE	DraIV 5	49.4112	16.2815	Jirina Relichov	2004-01-01		RgMap	IMP	0.959706
Eco_5942	DraIV 5-3	CZE	DraIV 5	49.4112	16.2815	Jirina Relichov	2004-01-01		RgMap	IMP	0.96501
Eco_5943	DraIV 5-4	CZE	DraIV 5	49.4112	16.2815	Jirina Relichov	2004-01-01		RgMap	IMP	0.955688
Eco_5945	DraIV 5-7	CZE	DraIV 5	49.4112	16.2815	Jirina Relichov	2004-01-01		RgMap	IMP	0.943924
Eco_5946	DraIV 5-8	CZE	DraIV 5	49.4112	16.2815	Jirina Relichov	2004-01-01		RgMap	IMP	0.95796
Eco_5948	DraIV 5-10	CZE	DraIV 5	49.4112	16.2815	Jirina Relichov	2004-01-01		RgMap	IMP	0.952576
Eco_5950	DraIV 5-12	CZE	DraIV 5	49.4112	16.2815	Jirina Relichov	2004-01-01	CS76820	1001G	REF	0.982914
Eco_5953	DraIV 5-16	CZE	DraIV 5	49.4112	16.2815	Jirina Relichov	2004-01-01		RgMap	IMP	0.950897
Eco_5955	DraIV 5-18	CZE	DraIV 5	49.4112	16.2815	Jirina Relichov	2004-01-01		RgMap	IMP	0.955274
Eco_5956	DraIV 5-19	CZE	DraIV 5	49.4112	16.2815	Jirina Relichov	2004-01-01		RgMap	IMP	0.958892
Eco_5959	DraIV 5-22	CZE	DraIV 5	49.4112	16.2815	Jirina Relichov	2004-01-01		RgMap	IMP	0.956432
Eco_5961	DraIV 5-24	CZE	DraIV 5	49.4112	16.2815	Jirina Relichov	2004-01-01		RgMap	IMP	0.957048
Eco_5963	DraIV 5-27	CZE	DraIV 5	49.4112	16.2815	Jirina Relichov	2004-01-01		RgMap	IMP	0.9473
Eco_5966	DraIV 5-30	CZE	DraIV 5	49.4112	16.2815	Jirina Relichov	2004-01-01		RgMap	IMP	0.944345
Eco_5968	DraIV 5-32	CZE	DraIV 5	49.4112	16.2815	Jirina Relichov	2004-01-01		RgMap	IMP	0.962814
Eco_5969	DraIV 5-33	CZE	DraIV 5	49.4112	16.2815	Jirina Relichov	2004-01-01		RgMap	IMP	0.951546
Eco_5970	DraIV 5-35	CZE	DraIV 5	49.4112	16.2815	Jirina Relichov	2004-01-01		RgMap	IMP	0.916525
Eco_5972	DraIV 6-1	CZE	DraIV 6	49.4112	16.2815	Jirina Relichov	2004-01-01		RgMap	IMP	0.947071
Eco_5975	DraIV 6-4	CZE	DraIV 6	49.4112	16.2815	Jirina Relichov	2004-01-01		RgMap	IMP	0.865299
Eco_5979	DraIV 6-8	CZE	DraIV 6	49.4112	16.2815	Jirina Relichov	2004-01-01		RgMap	IMP	0.953133
Eco_5982	DraIV 6-11	CZE	DraIV 6	49.4112	16.2815	Jirina Relichov	2004-01-01		RgMap	IMP	0.961161
Eco_5983	DraIV 6-12	CZE	DraIV 6	49.4112	16.2815	Jirina Relichov	2004-01-01		RgMap	IMP	0.963438
Eco_5984	DraIV 6-13	CZE	DraIV 6	49.4112	16.2815	Jirina Relichov	2004-01-01	CS76822	RgMap	REF	0.982648
Eco_5987	DraIV 6-16	CZE	DraIV 6	49.4112	16.2815	Jirina Relichov	2004-01-01		RgMap	IMP	0.945473
Eco_5988	DraIV 6-17	CZE	DraIV 6	49.4112	16.2815	Jirina Relichov	2004-01-01		RgMap	IMP	0.962598
Eco_5990	DraIV 6-19	CZE	DraIV 6	49.4112	16.2815	Jirina Relichov	2004-01-01		RgMap	IMP	0.96903
Eco_5991	DraIV 6-20	CZE	DraIV 6	49.4112	16.2815	Jirina Relichov	2004-01-01		RgMap	IMP	0.916638
Eco_5992	DraIV 6-21	CZE	DraIV 6	49.4112	16.2815	Jirina Relichov	2004-01-01		RgMap	IMP	0.961542
Eco_5993	DraIV 6-22	CZE	DraIV 6	49.4112	16.2815	Jirina Relichov	2004-01-01	CS76823	RgMap	REF	0.984776
Eco_5994	DraIV 6-24	CZE	DraIV 6	49.4112	16.2815	Jirina Relichov	2004-01-01		RgMap	IMP	0.956067
Eco_5996	DraIV 6-26	CZE	DraIV 6	49.4112	16.2815	Jirina Relichov	2004-01-01		RgMap	IMP	0.962618
Eco_5997	DraIV 6-27	CZE	DraIV 6	49.4112	16.2815	Jirina Relichov	2004-01-01		RgMap	IMP	0.956858
Eco_5998	DraIV 6-28	CZE	DraIV 6	49.4112	16.2815	Jirina Relichov	2004-01-01		RgMap	IMP	0.911787
Eco_5999	DraIV 6-29	CZE	DraIV 6	49.4112	16.2815	Jirina Relichov	2004-01-01		RgMap	IMP	0.966359
Eco_6	ALL1-7	FRA	ALL1	45.2667	1.48333	Valerie Le Corre			RgMap	IMP	0.893291
Eco_60	CAM-56	FRA	CAM	48.2667	-4.58333	Valerie Le Corre			RgMap	IMP	0.956231
Eco_6003	DraIV 6-33	CZE	DraIV 6	49.4112	16.2815	Jirina Relichov	2004-01-01		RgMap	IMP	0.966625
Eco_6004	DraIV 6-34	CZE	DraIV 6	49.4112	16.2815	Jirina Relichov	2004-01-01		RgMap	IMP	0.882456
Eco_6005	DraIV 6-35	CZE	DraIV 6	49.4112	16.2815	Jirina Relichov	2004-01-01		RgMap	IMP	0.961046
Eco_6007	DraIV 6-37	CZE	DraIV 6	49.4112	16.2815	Jirina Relichov	2004-01-01		RgMap	IMP	0.950179
Eco_6008	Duk	CZE	Duk	49.1	16.2	Jirina Relichov	2000-05-31	CS76824	RgMap	REF	0.98408
Eco_6009	Eden-1	SWE	Eden	62.877	18.177	Magnus Nordborg	2000-06-25	CS76826	RgMap	REF	0.996002
Eco_6010	Eden-5	SWE	Eden	62.877	18.177	Magnus Nordborg	2000-06-25	CS78000	RgMap	REF	0.99467
Eco_6011	Eden-6	SWE	Eden	62.877	18.177	Magnus Nordborg	2000-06-25	CS76828	RgMap	REF	0.995549
Eco_6012	Eden-7	SWE	Eden	62.877	18.177	Magnus Nordborg	2000-06-25	CS76829	RgMap	REF	0.994855
Eco_6013	Eden-9	SWE	Eden	62.877	18.177	Magnus Nordborg	2000-06-25	CS76830	RgMap	REF	0.995068
Eco_6016	Eds-1	SWE	Eds	62.9	18.4	Magnus Nordborg	2000-06-25	CS76834	RgMap	REF	0.995418
Eco_6017	Eds-9	SWE	Eds	62.9	18.4	Magnus Nordborg	2000-06-25	CS76835	RgMap	REF	0.994705
Eco_6019	Fjä1-2	SWE	Fjä1	56.06	14.29	Magnus Nordborg	2000-05-14	CS76860	RgMap	REF	0.986054
Eco_6020	Fjä1-5	SWE	Fjä1	56.06	14.29	Magnus Nordborg	2000-05-14	CS76861	RgMap	REF	0.988189
Eco_6021	Fjä2-4	SWE	Fjä2	56.06	14.29	Magnus Nordborg	2000-05-14	CS76862	RgMap	REF	0.992302
Eco_6022	Fjä2-6	SWE	Fjä2	56.06	14.29	Magnus Nordborg	2000-05-14	CS78009	RgMap	REF	0.991709
Eco_6023	Fly2-1	SWE	Fly2	55.7509	13.3712	Magnus Nordborg	1998-06-01	CS76863	RgMap	REF	0.995147
Eco_6024	Fly2-2	SWE	Fly2	55.7509	13.3712	Magnus Nordborg	1999-05-16	CS76864	RgMap	REF	0.995928
Eco_6025	Gro-3	SWE	Gro	62.6437	17.7339	Magnus Nordborg	2000-06-25	CS76889	RgMap	REF	0.99606
Eco_6030	Grön-5	SWE	Grön	62.806	18.1896	Magnus Nordborg	2000-06-25	CS76893	RgMap	REF	0.993132
Eco_6034	Hov1-7	SWE	Hov1	56.1	13.74	Magnus Nordborg	2000-05-12	CS76932	RgMap	REF	0.99471
Eco_6035	Hov1-10	SWE	Hov1	56.1	13.74	Magnus Nordborg	2000-05-12	CS76931	RgMap	REF	0.994962
Eco_6036	Hov3-2	SWE	Hov3	56.1	13.74	Magnus Nordborg	2000-05-12	CS76934	RgMap	REF	0.993237
Eco_6038	Hov3-5	SWE	Hov3	56.1	13.74	Magnus Nordborg	2000-05-12	CS76935	RgMap	REF	0.992223
Eco_6039	Hovdala-2	SWE	Hovdala	56.1	13.74	Torbjorn Sall	1999-01-01	CS76937	RgMap	REF	0.979727
Eco_6040	Kni-1	SWE	Kni1	55.66	13.4	Magnus Nordborg	2001-06-05	CS76970	RgMap	REF	0.994745
Eco_6041	Lis-3	SWE	Lis	56.0328	14.775	Magnus Nordborg	2000-06-13	CS77044	RgMap	REF	0.985636
Eco_6042	Lom1-1	SWE	Lom1	56.09	13.9	Magnus Nordborg	2001-05-14	CS77048	RgMap	REF	0.985089
Eco_6043	Löv-1	SWE	Löv	62.801	18.079	Magnus Nordborg	2000-06-25	CS77049	RgMap	REF	0.993721
Eco_6046	Löv-5	SWE	Löv	62.801	18.079	Magnus Nordborg	2000-06-25	CS77050	RgMap	REF	0.995029
Eco_6064	Nyl-2	SWE	Nyl	62.9513	18.2763	Magnus Nordborg	2000-06-25	CS77136	RgMap	REF	0.996206
Eco_6069	Nyl-7	SWE	Nyl	62.9513	18.2763	Magnus Nordborg	2000-06-25	CS77137	RgMap	REF	0.997111
Eco_607	LI-OF-002	USA	Organic Farm - OF	40.7777	-72.9069	Oliver Bossdorf	2006-04-01		RgMap	IMP	0.94565
Eco_6070	Omn-1	SWE	Omn	62.9308	18.3448	Magnus Nordborg	2000-06-25	CS77145	1001G	REF	0.996374
Eco_6071	Omn-5	SWE	Omn	62.9308	18.3448	Magnus Nordborg	2000-06-25	CS77146	RgMap	REF	0.996698
Eco_6073	ÖMö1-7	SWE	ÖMö1	56.1481	15.8155	Magnus Nordborg	2001-06-09	CS77147	RgMap	REF	0.984528
Eco_6074	Ör-1	SWE	Örrevet	56.4573	16.1308	Magnus Nordborg	2000-06-13	CS77150	RgMap	REF	0.984927
Eco_6076	Rev-2	SWE	Rev2	55.6942	13.4504	Magnus Nordborg	1999-05-16	CS77215	RgMap	REF	0.98699
Eco_6077	Rev-3	SWE	Rev3	55.6942	13.4504	Magnus Nordborg	1999-05-16	CS78030	RgMap	REF	0.994658
Eco_6085	Sparta-1	SWE	Sparta (Student corridor)	55.7097	13.2145	Magnus Nordborg	2003-01-01	CS77260	RgMap	REF	0.989219
Eco_6086	Sr:3	SWE	Sr	58.9	11.2	Ivo Cetl	1992-07-01	CS77267	RgMap	REF	0.979707
Eco_6087	Stu-2	SWE	Stu2	56.4666	16.1284	Magnus Nordborg	2000-06-13	CS78033	RgMap	REF	0.985411
Eco_6088	Stu1-1	SWE	Stu1	56.4666	16.1284	Magnus Nordborg	2000-06-13	CS77285	1001G	REF	0.986466
Eco_6090	T1000	SWE	Staff 2	55.6525	13.2197	Mattias Jakobsson	2003-01-01	CS77288	RgMap	REF	0.987635
Eco_6091	T1010	SWE	Staff 1	55.6525	13.215	Mattias Jakobsson	2003-01-01	CS78035	RgMap	REF	0.9969
Eco_6092	T1020	SWE	Staff 6	55.6514	13.2233	Mattias Jakobsson	2003-01-01	CS77289	RgMap	REF	0.989234
Eco_6093	T1030	SWE	Staff 5	55.6497	13.2203	Mattias Jakobsson	2003-01-01		RgMap	IMP	0.968134
Eco_6094	T1040	SWE	Staff 4	55.6494	13.2147	Mattias Jakobsson	2003-01-01	CS77290	RgMap	REF	0.985547
Eco_6095	T1050	SWE	Staff 7	55.6486	13.2161	Mattias Jakobsson	2003-01-01	CS78039	RgMap	REF	0.991015
Eco_6096	T1060	SWE	Staff 8	55.6472	13.2225	Mattias Jakobsson	2003-01-01	CS78040	RgMap	REF	0.98947
Eco_6097	T1070	SWE	Staff 9	55.6481	13.2264	Mattias Jakobsson	2003-01-01	CS77291	RgMap	REF	0.990585
Eco_6098	T1080	SWE	Staff 11	55.6561	13.2178	Mattias Jakobsson	2003-01-01	CS77292	RgMap	REF	0.986579
Eco_6099	T1090	SWE	Staff 12	55.6575	13.2386	Mattias Jakobsson	2003-01-01	CS77293	RgMap	REF	0.986622
Eco_6100	T1110	SWE	Staff 17	55.6	13.2	Mattias Jakobsson	2003-01-01	CS77294	RgMap	REF	0.987095
Eco_6101	T1120	SWE	Staff 16	55.6	13.2	Mattias Jakobsson	2003-01-01	CS78045	RgMap	REF	0.987077
Eco_6102	T1130	SWE	Staff 15	55.6	13.2	Mattias Jakobsson	2003-01-01	CS77295	RgMap	REF	0.989644
Eco_6103	T1150	SWE	Lund 13	55.7	13.2	Mattias Jakobsson	2003-01-01		RgMap	IMP	0.96758
Eco_6104	T1160	SWE	Lund 16	55.7	13.2	Mattias Jakobsson	2003-01-01	CS77296	RgMap	REF	0.995884
Eco_6105	T450	SWE	Kävlinge 6	55.7967	13.1211	Mattias Jakobsson	2003-01-01	CS77297	1001G	REF	0.987722
Eco_6106	T460	SWE	Kävlinge 8	55.7931	13.1186	Mattias Jakobsson	2003-01-01	CS77298	RgMap	REF	0.992615
Eco_6107	T470	SWE	Kävlinge 9	55.7942	13.1222	Mattias Jakobsson	2003-01-01	CS77299	RgMap	REF	0.991475
Eco_6108	T480	SWE	Kävlinge 3	55.7989	13.1206	Mattias Jakobsson	2003-01-01	CS77300	RgMap	REF	0.977496
Eco_6109	T510	SWE	Kävlinge 7	55.7936	13.1233	Mattias Jakobsson	2003-01-01	CS77301	RgMap	REF	0.988534
Eco_6110	T520	SWE	Kävlinge 4	55.7958	13.1217	Mattias Jakobsson	2003-01-01		RgMap	IMP	0.963898
Eco_6111	T530	SWE	Kävlinge 1	55.7989	13.1219	Mattias Jakobsson	2003-01-01	CS77302	RgMap	REF	0.989191
Eco_6112	T540	SWE	Kävlinge 10	55.7967	13.1044	Mattias Jakobsson	2003-01-01	CS77303	RgMap	REF	0.991514
Eco_6113	T550	SWE	Kävlinge 11	55.8078	13.1028	Mattias Jakobsson	2003-01-01	CS77304	1001G	REF	0.989938
Eco_6114	T570	SWE	Kävlinge 13	55.8097	13.1342	Mattias Jakobsson	2003-01-01	CS77305	RgMap	REF	0.990501
Eco_6115	T580	SWE	Kävlinge 14	55.8	13.1367	Mattias Jakobsson	2003-01-01	CS77306	RgMap	REF	0.991728
Eco_6116	T590	SWE	Kävlinge 15	55.8	13.1369	Mattias Jakobsson	2003-01-01		RgMap	IMP	0.959612
Eco_6118	T610	SWE	Öresundsv	55.7	13.2	Mattias Jakobsson	2003-01-01	CS77307	RgMap	REF	0.996541
Eco_6119	T620	SWE	Trastv.	55.7	13.2	Mattias Jakobsson	2003-01-01	CS78060	RgMap	REF	0.988649
Eco_6120	T630	SWE	Kyrkogård	55.7	13.2	Mattias Jakobsson	2003-01-01		RgMap	IMP	0.965371
Eco_6121	T640	SWE	Eslöv 2	55.8422	13.3019	Mattias Jakobsson	2003-01-01		RgMap	IMP	0.968821
Eco_6122	T670	SWE	Eslöv 7	55.8364	13.3075	Mattias Jakobsson	2003-01-01	CS77308	RgMap	REF	0.994692
Eco_6123	T680	SWE	Eslöv 9	55.8369	13.3033	Mattias Jakobsson	2003-01-01	CS78064	RgMap	REF	0.991337
Eco_6124	T690	SWE	Eslöv 8	55.8378	13.3092	Mattias Jakobsson	2003-01-01	CS77309	RgMap	REF	0.98936
Eco_6125	T710	SWE	Eslöv 5	55.8403	13.3106	Mattias Jakobsson	2003-01-01	CS77310	RgMap	REF	0.994806
Eco_6126	T720	SWE	Eslöv 6	55.8411	13.3047	Mattias Jakobsson	2003-01-01	CS77311	RgMap	REF	0.991361
Eco_6127	T730	SWE	Eslöv 3	55.8428	13.3058	Mattias Jakobsson	2003-01-01		RgMap	IMP	0.963816
Eco_6128	T740	SWE	Eslöv 13	55.8397	13.2881	Mattias Jakobsson	2003-01-01	CS77313	RgMap	REF	0.991585
Eco_6129	T750	SWE	Eslöv 10	55.8544	13.2875	Mattias Jakobsson	2003-01-01		RgMap	IMP	0.884576
Eco_6131	T780	SWE	Eslöv 14	55.8369	13.3181	Mattias Jakobsson	2003-01-01	CS77315	RgMap	REF	0.992552
Eco_6132	T790	SWE	Eslöv 17	55.8386	13.3186	Mattias Jakobsson	2003-01-01	CS77316	RgMap	REF	0.993185
Eco_6133	T800	SWE	Eslöv 16	55.8364	13.2906	Mattias Jakobsson	2003-01-01	CS77317	RgMap	REF	0.992168
Eco_6134	T810	SWE	Eslöv 15	55.8383	13.2906	Mattias Jakobsson	2003-01-01	CS77318	RgMap	REF	0.991614
Eco_6136	T840	SWE	Höör 3	55.9336	13.5519	Mattias Jakobsson	2003-01-01	CS77319	RgMap	REF	0.993792
Eco_6137	T850	SWE	Höör 6	55.9419	13.5603	Mattias Jakobsson	2003-01-01	CS77320	RgMap	REF	0.985232
Eco_6138	T860	SWE	Höör 9	55.9403	13.5511	Mattias Jakobsson	2003-01-01	CS77321	RgMap	REF	0.99222
Eco_6140	T880	SWE	Höör 7	55.9392	13.5539	Mattias Jakobsson	2003-01-01	CS77322	RgMap	REF	0.992933
Eco_6141	T890	SWE	Höör 4	55.9414	13.5542	Mattias Jakobsson	2003-01-01	CS78079	RgMap	REF	0.989464
Eco_6142	T900	SWE	Höör 5	55.9428	13.5558	Mattias Jakobsson	2003-01-01	CS77323	RgMap	REF	0.993986
Eco_6143	T910	SWE	Höör 13	55.9406	13.5383	Mattias Jakobsson	2003-01-01		RgMap	IMP	0.988664
Eco_6144	T920	SWE	Höör 10	55.9506	13.5361	Mattias Jakobsson	2003-01-01		RgMap	IMP	0.968259
Eco_6145	T930	SWE	Höör 11	55.9497	13.5533	Mattias Jakobsson	2003-01-01	CS77324	RgMap	REF	0.995626
Eco_6146	T940	SWE	Höör 12	55.9575	13.5686	Mattias Jakobsson	2003-01-01		RgMap	IMP	0.969296
Eco_6147	T950	SWE	Höör 14	55.9425	13.5675	Mattias Jakobsson	2003-01-01		RgMap	IMP	0.95829
Eco_6148	T960	SWE	Höör 17	55.9319	13.5508	Mattias Jakobsson	2003-01-01	CS77325	RgMap	REF	0.991612
Eco_6149	T970	SWE	Höör 16	55.9281	13.5481	Mattias Jakobsson	2003-01-01	CS77326	RgMap	REF	0.993914
Eco_615	LI-OF-023	USA	Organic Farm - OF	40.7777	-72.9069	Oliver Bossdorf	2006-04-01		RgMap	IMP	0.954458
Eco_6150	T980	SWE	Höör 15	55.9261	13.5319	Mattias Jakobsson	2003-01-01	CS77327	RgMap	REF	0.993797
Eco_6151	T990	SWE	Staff 3	55.6528	13.2244	Mattias Jakobsson	2003-01-01	CS77328	RgMap	REF	0.983769
Eco_6153	TAA 03	SWE	TAA	62.6425	17.7422	Mattias Jakobsson	2003-01-01	CS77329	1001G	REF	0.995896
Eco_6154	TAA 04	SWE	TAA	62.6422	17.7406	Mattias Jakobsson	2003-01-01	CS77330	RgMap	REF	0.996571
Eco_6163	TAA 14	SWE	TAA	62.6425	17.7356	Mattias Jakobsson	2003-01-01	CS77331	RgMap	REF	0.996954
Eco_6166	TAA 17	SWE	TAA	62.6425	17.7372	Mattias Jakobsson	2003-01-01	CS77332	RgMap	REF	0.996273
Eco_6169	TÅD 01	SWE	TÅD	62.8714	18.3447	Mattias Jakobsson	2003-01-01	CS77333	RgMap	REF	0.996703
Eco_6170	TÅD 02	SWE	TÅD	62.8717	18.3442	Mattias Jakobsson	2003-01-01		RgMap	IMP	0.971159
Eco_6171	TÅD 03	SWE	TÅD	62.8717	18.3444	Mattias Jakobsson	2003-01-01		RgMap	IMP	0.971824
Eco_6172	TÅD 04	SWE	TÅD	62.8717	18.3436	Mattias Jakobsson	2003-01-01	CS77335	RgMap	REF	0.996042
Eco_6173	TÅD 05	SWE	TÅD	62.8717	18.3419	Mattias Jakobsson	2003-01-01	CS77336	RgMap	REF	0.996291
Eco_6174	TÅD 06	SWE	TÅD	62.8719	18.3422	Mattias Jakobsson	2003-01-01	CS77337	RgMap	REF	0.996332
Eco_6177	TÄL 03	SWE	TÄL	62.6322	17.69	Mattias Jakobsson	2003-01-01	CS77338	RgMap	REF	0.994224
Eco_6180	TÄL 07	SWE	TÄL	62.6322	17.6906	Mattias Jakobsson	2003-01-01	CS77339	RgMap	REF	0.996027
Eco_6184	TBÖ 01	SWE	TBÖ	62.8892	18.4522	Mattias Jakobsson	2003-01-01	CS77343	RgMap	REF	0.993984
Eco_6188	TDr-1	SWE	TDr	55.7683	14.1386	Mattias Jakobsson	2003-01-01	CS77345	RgMap	REF	0.992869
Eco_6189	TDr-2	SWE	TDr	55.7686	14.1383	Mattias Jakobsson	2003-01-01	CS77351	RgMap	REF	0.990545
Eco_6190	TDr-3	SWE	TDr	55.7686	14.1381	Mattias Jakobsson	2003-01-01		RgMap	IMP	0.968531
Eco_6191	TDr-4	SWE	TDr	55.7689	14.1375	Mattias Jakobsson	2003-01-01	CS77352	RgMap	REF	0.988471
Eco_6192	TDr-5	SWE	TDr	55.7692	14.1369	Mattias Jakobsson	2003-01-01	CS77353	RgMap	REF	0.992462
Eco_6193	TDr-7	SWE	TDr	55.7694	14.1347	Mattias Jakobsson	2003-01-01	CS77354	RgMap	REF	0.992467
Eco_6194	TDr-8	SWE	TDr	55.7706	14.1342	Mattias Jakobsson	2003-01-01	CS77355	RgMap	REF	0.989016
Eco_6195	TDr-9	SWE	TDr	55.7708	14.1342	Mattias Jakobsson	2003-01-01	CS77356	RgMap	REF	0.990752
Eco_6197	TDr-11	SWE	TDr	55.7714	14.1333	Mattias Jakobsson	2003-01-01		RgMap	IMP	0.974511
Eco_6198	TDr-13	SWE	TDr	55.7708	14.1331	Mattias Jakobsson	2003-01-01	CS77347	RgMap	REF	0.99362
Eco_6199	TDr-14	SWE	TDr	55.7711	14.1206	Mattias Jakobsson	2003-01-01		RgMap	IMP	0.950102
Eco_62	CAM-58	FRA	CAM	48.2667	-4.58333	Valerie Le Corre			RgMap	IMP	0.957008
Eco_6200	TDr-15	SWE	TDr	55.7714	14.1214	Mattias Jakobsson	2003-01-01		RgMap	IMP	0.963727
Eco_6201	TDr-16	SWE	TDr	55.7719	14.1211	Mattias Jakobsson	2003-01-01	CS77348	RgMap	REF	0.990151
Eco_6202	TDr-17	SWE	TDr	55.7717	14.1206	Mattias Jakobsson	2003-01-01	CS77349	RgMap	REF	0.991414
Eco_6203	TDr-18	SWE	TDr	55.7714	14.1208	Mattias Jakobsson	2003-01-01	CS77350	RgMap	REF	0.990599
Eco_6207	TDr-22	SWE	TDr	55.7711	14.1217	Mattias Jakobsson	2003-01-01		RgMap	IMP	0.966274
Eco_6209	TEDEN 02	SWE	TED	62.8836	18.1842	Mattias Jakobsson	2003-01-01	CS77358	RgMap	REF	0.994796
Eco_6210	TEDEN 03	SWE	TED	62.8839	18.1836	Mattias Jakobsson	2003-01-01	CS77359	RgMap	REF	0.99529
Eco_6212	TFÄ 02	SWE	TFÄ	63.0175	18.3239	Mattias Jakobsson	2003-01-01		RgMap	IMP	0.965036
Eco_6214	TFÄ 04	SWE	TFÄ	63.0175	18.3281	Mattias Jakobsson	2003-01-01	CS78121	RgMap	REF	0.99637
Eco_6215	TFÄ 05	SWE	TFÄ	63.0172	18.3281	Mattias Jakobsson	2003-01-01		RgMap	IMP	0.969174
Eco_6216	TFÄ 06	SWE	TFÄ	63.0167	18.3283	Mattias Jakobsson	2003-01-01	CS77362	RgMap	REF	0.996114
Eco_6217	TFÄ 07	SWE	TFÄ	63.0169	18.3283	Mattias Jakobsson	2003-01-01	CS77363	RgMap	REF	0.995871
Eco_6218	TFÄ 08	SWE	TFÄ	63.0172	18.3283	Mattias Jakobsson	2003-01-01	CS77364	RgMap	REF	0.995718
Eco_6220	TGR 01	SWE	TGR	62.806	18.1896	Mattias Jakobsson	2003-01-01	CS77365	RgMap	REF	0.993879
Eco_6221	TGR 02	SWE	TGR	62.806	18.1896	Mattias Jakobsson	2003-01-01	CS77366	RgMap	REF	0.99589
Eco_6226	THÖ 08	SWE	THÖ	62.7994	17.9033	Mattias Jakobsson	2003-01-01		RgMap	IMP	0.969528
Eco_623	LI-OF-042	USA	Organic Farm - OF	40.7777	-72.9069	Oliver Bossdorf	2006-04-01		RgMap	IMP	0.949561
Eco_6231	TNY 04	SWE	TNY	62.96	18.2844	Mattias Jakobsson	2003-01-01	CS77368	RgMap	REF	0.996466
Eco_6235	TOM 01	SWE	TOM	62.9611	18.3589	Mattias Jakobsson	2003-01-01	CS77372	RgMap	REF	0.996935
Eco_6236	TOM 02	SWE	TOM	62.9617	18.36	Mattias Jakobsson	2003-01-01		RgMap	IMP	0.973306
Eco_6237	TOM 03	SWE	TOM	62.9619	18.35	Mattias Jakobsson	2003-01-01	CS77373	RgMap	REF	0.99614
Eco_6238	TOM 04	SWE	TOM	62.9619	18.35	Mattias Jakobsson	2003-01-01	CS77374	RgMap	REF	0.996675
Eco_6240	TOM 06	SWE	TOM	62.9622	18.35	Mattias Jakobsson	2003-01-01	CS77375	RgMap	REF	0.996286
Eco_6241	TOM 07	SWE	TOM	62.9614	18.3608	Mattias Jakobsson	2003-01-01	CS77376	RgMap	REF	0.9959
Eco_6242	Tomegap-2	SWE	Tomegap	55.7	13.2	Mattias Jakobsson	2003-01-01	CS77377	RgMap	REF	0.988547
Eco_6243	Tottarp-2	SWE	Tottarp	56.2737	13.9004	Magnus Nordborg	1999-01-01	CS77381	RgMap	REF	0.977639
Eco_6244	TRÄ 01	SWE	TRÄ	62.9169	18.4728	Mattias Jakobsson	2003-01-01	CS77384	RgMap	REF	0.99594
Eco_6252	TV-4	SWE	TV	55.5796	14.3336	Mattias Jakobsson	2003-01-01	CS78771	RgMap	REF	0.996414
Eco_6255	TV-7	SWE	TV	55.5796	14.334	Mattias Jakobsson	2003-01-01	CS78772	RgMap	REF	0.995753
Eco_6258	TV-10	SWE	TV	55.5796	14.3336	Mattias Jakobsson	2003-01-01	CS78767	RgMap	REF	0.988707
Eco_6268	TV-22	SWE	TV	55.5796	14.3336	Mattias Jakobsson	2003-01-01	CS78768	RgMap	REF	0.997143
Eco_627	LI-OF-060	USA	Organic Farm - OF	40.7777	-72.9069	Oliver Bossdorf	2006-04-01		RgMap	IMP	0.963279
Eco_6276	TV-30	SWE	TV	55.5796	14.3336	Mattias Jakobsson	2003-01-01	CS78769	RgMap	REF	0.99701
Eco_628	LI-OF-061	USA	Organic Farm - OF	40.7777	-72.9069	Oliver Bossdorf	2006-04-01	CS78951	1001G	REF	0.98762
Eco_6284	TV-38	SWE	TV	55.5796	14.3336	Mattias Jakobsson	2003-01-01	CS78770	RgMap	REF	0.988573
Eco_6287	Udu-9	CZE	Udu	49.2771	16.6314	Jirina Relichov	2000-05-31		RgMap	IMP	0.94791
Eco_6296	UduI 1-11	CZE	UduI 1	49.2771	16.6314	Jirina Relichov	2004-01-01	CS78774	1001G	REF	0.980395
Eco_630	LI-OF-065	USA	Organic Farm - OF	40.7777	-72.9069	Oliver Bossdorf	2006-04-01	CS77036	1001G	REF	0.984766
Eco_6309	UduI 1-25	CZE	UduI 1	49.2771	16.6314	Jirina Relichov	2004-01-01		RgMap	IMP	0.955151
Eco_631	LI-OF-066	USA	Organic Farm - OF	40.7777	-72.9069	Oliver Bossdorf	2006-04-01		RgMap	IMP	0.954293
Eco_6318	UduI 1-34	CZE	UduI 1	49.2771	16.6314	Jirina Relichov	2004-01-01		RgMap	IMP	0.94999
Eco_6390	UduI 3-36	CZE	UduI 3	49.2771	16.6314	Jirina Relichov	2004-01-01	CS78775	1001G	REF	0.976237
Eco_6396	UduI 4-9	CZE	UduI 4	49.2771	16.6314	Jirina Relichov	2004-01-01	CS78776	RgMap	REF	0.982055
Eco_640	LI-OF-094	USA	Organic Farm - OF	40.7777	-72.9069	Oliver Bossdorf	2006-04-01		RgMap	IMP	0.9389
Eco_6401	UduI 4-16	CZE	UduI 4	49.2771	16.6314	Jirina Relichov	2004-01-01		RgMap	IMP	0.950463
Eco_6402	UduI 4-17	CZE	UduI 4	49.2771	16.6314	Jirina Relichov	2004-01-01		RgMap	IMP	0.956891
Eco_6403	UduI 4-18	CZE	UduI 4	49.2771	16.6314	Jirina Relichov	2004-01-01		RgMap	IMP	0.971598
Eco_641	LI-OF-095	USA	Organic Farm - OF	40.7777	-72.9069	Oliver Bossdorf	2006-04-01		RgMap	IMP	0.961432
Eco_6411	Ull1-10	SWE	Ull1	56.06	13.97	Magnus Nordborg	2000-05-14		RgMap	IMP	0.957742
Eco_6412	Ull2-7	SWE	Ull2	56.0648	13.9707	Magnus Nordborg	2000-05-14		RgMap	IMP	0.96776
Eco_6413	Ull3-4	SWE	Ull3	56.06	13.97	Magnus Nordborg	2000-05-14	CS78819	RgMap	REF	0.990628
Eco_6416	Zdr-13	CZE	Zdr	49.3853	16.2544	Jirina Relichov	2000-05-31		RgMap	IMP	0.963938
Eco_6417	Zdr-16	CZE	Zdr	49.3853	16.2544	Jirina Relichov	2000-05-31		RgMap	IMP	0.959191
Eco_6418	Zdr-19	CZE	Zdr	49.3853	16.2544	Jirina Relichov	2000-05-31		RgMap	IMP	0.959085
Eco_6421	ZdrI 1-8	CZE	ZdrI 1	49.3853	16.2544	Jirina Relichov	2004-01-01		RgMap	IMP	0.962975
Eco_6424	ZdrI 1-23	CZE	ZdrI 1	49.3853	16.2544	Jirina Relichov	2004-01-01	CS78875	1001G	REF	0.981846
Eco_6425	ZdrI 1-24	CZE	ZdrI 1	49.3853	16.2544	Jirina Relichov	2004-01-01		RgMap	IMP	0.971365
Eco_6427	ZdrI 2-1	CZE	ZdrI 2	49.3853	16.2544	Jirina Relichov	2004-01-01		RgMap	IMP	0.957287
Eco_6434	ZdrI 2-9	CZE	ZdrI 2	49.3853	16.2544	Jirina Relichov	2004-01-01	CS78877	1001G	REF	0.995681
Eco_6435	ZdrI 2-10	CZE	ZdrI 2	49.3853	16.2544	Jirina Relichov	2004-01-01		RgMap	IMP	0.957142
Eco_6436	ZdrI 2-11	CZE	ZdrI 2	49.3853	16.2544	Jirina Relichov	2004-01-01		RgMap	IMP	0.964727
Eco_6444	ZdrI 2-20	CZE	ZdrI 2	49.3853	16.2544	Jirina Relichov	2004-01-01		RgMap	IMP	0.955099
Eco_6445	ZdrI 2-21	CZE	ZdrI 2	49.3853	16.2544	Jirina Relichov	2004-01-01	CS78876	RgMap	REF	0.979977
Eco_6446	ZdrI 2-22	CZE	ZdrI 2	49.3853	16.2544	Jirina Relichov	2004-01-01		RgMap	IMP	0.958149
Eco_6448	ZdrI 2-24	CZE	ZdrI 2	49.3853	16.2544	Jirina Relichov	2004-01-01		RgMap	IMP	0.956168
Eco_6449	ZdrI 2-25	CZE	ZdrI 2	49.3853	16.2544	Jirina Relichov	2004-01-01		RgMap	IMP	0.960142
Eco_6451	ZdrI 2-28	CZE	ZdrI 2	49.3853	16.2544	Jirina Relichov	2004-01-01		RgMap	IMP	0.959648
Eco_6453	ZdrI 2-30	CZE	ZdrI 2	49.3853	16.2544	Jirina Relichov	2004-01-01		RgMap	IMP	0.961269
Eco_6455	ZdrI 2-32	CZE	ZdrI 2	49.3853	16.2544	Jirina Relichov	2004-01-01		RgMap	IMP	0.95286
Eco_6458	ZdrI 2-36	CZE	ZdrI 2	49.3853	16.2544	Jirina Relichov	2004-01-01		RgMap	IMP	0.956599
Eco_66	CAM-61	FRA	CAM	48.2667	-4.58333	Valerie Le Corre			RgMap	IMP	0.961813
Eco_6680	ANH-1	GER	Anholt	51.85	6.4333	Gerhard Röbbelen	1957-01-01	CS76437	1001G	REF	0.973286
Eco_6709	Bg-2	USA	BG	47.6479	-122.305	Juliette Winterer	1993-05-01		RgMap	IMP	0.956829
Eco_6727	CIBC-2	UK	CIBC	51.4083	-0.6383	Mick Crawley	1993-05-21		RgMap	IMP	0.960421
Eco_6729	CIBC-4	UK	CIBC	51.4083	-0.6383	Mick Crawley	1993-05-21		RgMap	IMP	0.962879
Eco_6730	CIBC-5	UK	CIBC	51.4083	-0.6383	Mick Crawley	1993-05-21		RgMap	IMP	0.964522
Eco_6739	CSHL-15	USA	CSHL	40.8585	-73.4675	Catherine Weiss	1993-05-01	CS79011	1001G	REF	0.999273
Eco_6740	CSHL-17	USA	CSHL	40.8585	-73.4675	Catherine Weiss	1993-05-01	CS79012	1001G	REF	0.999277
Eco_6744	CSHL-5	USA	CSHL	40.8585	-73.4675	Catherine Weiss	1993-05-01	CS76779	RgMap	REF	0.984431
Eco_6749	FM-10	USA	FM	42.4489	-76.5072	Michael Nachman	1993-05-01	CS79013	1001G	REF	0.999174
Eco_6750	FM-11	USA	FM	42.4489	-76.5072	Michael Nachman	1993-05-01	CS79014	1001G	REF	0.999184
Eco_680	LI-RR-096	USA	Randall Road - RR	40.9447	-72.8615	Oliver Bossdorf	2006-04-01	CS78952	1001G	REF	0.999238
Eco_6805	HS-12	USA	HS	42.373	-71.0627	Toby Kellogg	1993-05-01	CS79015	1001G	REF	0.999243
Eco_6806	HS-17	USA	HS	42.373	-71.0627	Toby Kellogg	1993-05-01	CS79016	1001G	REF	0.999171
Eco_681	LI-RR-097	USA	Randall Road - RR	40.9447	-72.8615	Oliver Bossdorf	2006-04-01	CS78953	1001G	REF	0.999333
Eco_6810	KNO-11	USA	Knox	41.2816	-86.621	Joy Bergelson	1993-05-22		RgMap	IMP	0.972233
Eco_6814	KNO-15	USA	Knox	41.2816	-86.621	Joy Bergelson	1993-05-22	CS79017	1001G	REF	0.9991
Eco_6830	Kz-13	KAZ	KZ	49.5	73.1	Ihsan Al-Shehbaz	1994-06-07	CS76994	1001G	REF	0.984072
Eco_6847	NFC-20	UK	NFC	51.4083	-0.6383	Mick Crawley	1993-05-21		RgMap	IMP	0.956576
Eco_685	LI-EF-011	USA	East Farm - EF	40.9064	-73.1493	Oliver Bossdorf	2006-04-01	CS78954	1001G	REF	0.999178
Eco_687	LI-EF-018	USA	East Farm - EF	40.9064	-73.1493	Oliver Bossdorf	2006-04-01	CS78955	1001G	REF	0.99871
Eco_6897	Ag-0	FRA	Ag	45	1.3	Albert Kranz		CS76430	RgMap	REF	0.973517
Eco_6898	An-1	BEL	An	51.2167	4.4	Albert Kranz		CS76435	RgMap	REF	0.984672
Eco_6899	Bay-0	GER	Bayreuth	49	11	Albert Kranz			RgMap	IMP	0.969979
Eco_69	CAM-64	FRA	CAM	48.2667	-4.58333	Valerie Le Corre			RgMap	IMP	0.949959
Eco_6900	Bil-5	SWE	Bil	63.324	18.484	Magnus Nordborg	2000-06-25	CS76709	RgMap	REF	0.994315
Eco_6901	Bil-7	SWE	Bil	63.324	18.484	Magnus Nordborg	2000-06-25	CS76710	RgMap	REF	0.994844
Eco_6903	Bor-4	CZE	Bor	49.4013	16.2326	Jirina Relichov	2000-05-31	CS76454	RgMap	REF	0.981653
Eco_6904	Br-0	CZE	Br	49.2	16.6166	Albert Kranz		CS76455	RgMap	REF	0.961782
Eco_6905	Bur-0	IRL	Bur	54.1	-6.2	Albert Kranz			RgMap	IMP	0.97503
Eco_6906	C24	POR	Co	40.2077	-8.42639	Brigitte Damm			RgMap	IMP	0.967832
Eco_6907	CIBC-17	UK	CIBC	51.4083	-0.6383	Mick Crawley	1993-05-21	CS76770	RgMap	REF	0.986852
Eco_6908	CIBC-5	UK	CIBC	51.4083	-0.6383	Mick Crawley	1993-05-21	CS78894	RgMap	REF	0.992473
Eco_6909	Col-0	USA	Col	38.3	-92.3	Albert Kranz		CS76778	RgMap	REF	0.997559
Eco_6910	Ct-1	ITA	Ct	37.3	15	Albert Kranz			RgMap	IMP	0.975108
Eco_6911	Cvi-0	CPV	Cvi	15.1111	-23.6167	Albert Kranz		CS76789	RgMap	REF	0.896612
Eco_6913	Eden-2	SWE	Eden	62.877	18.177	Magnus Nordborg	2000-06-25	CS76827	RgMap	REF	0.99566
Eco_6914	Edi-0	UK	Edi	55.9494	-3.16028	Albert Kranz			RgMap	IMP	0.971126
Eco_6915	Ei-2	GER	Eifel	50.3	6.3	Albert Kranz		CS76478	RgMap	REF	0.988495
Eco_6916	Est-1	RUS	Est	58.3	25.3	Albert Kranz			RgMap	IMP	0.973457
Eco_6917	Fäb-2	SWE	Fäb	63.0165	18.3174	Magnus Nordborg	2000-06-25	CS76850	RgMap	REF	0.994361
Eco_6918	Fäb-4	SWE	Fäb	63.0165	18.3174	Magnus Nordborg	2000-06-25	CS76851	RgMap	REF	0.992867
Eco_6919	Ga-0	GER	Gabelstein	50.3	8	Albert Kranz		CS76490	RgMap	REF	0.97763
Eco_6920	Got-22	GER	Goettingen	51.5338	9.9355	Gerhard Röbbelen		CS76884	RgMap	REF	0.987387
Eco_6921	Got-7	GER	Goettingen	51.5338	9.9355	Gerhard Röbbelen			RgMap	IMP	0.977439
Eco_6922	Gu-0	GER	Glueckingen	50.3	8	Albert Kranz		CS76498	RgMap	REF	0.985172
Eco_6923	HR-10	UK	HR	51.4083	-0.6383	Mick Crawley	1993-05-21	CS76940	RgMap	REF	0.995399
Eco_6924	HR-5	UK	HR	51.4083	-0.6383	Mick Crawley	1993-05-21	CS76514	RgMap	REF	0.995821
Eco_6926	Kin-0	USA	Kin	44.46	-85.37	Albert Kranz		CS76527	RgMap	REF	0.994003
Eco_6927	KNO-10	USA	Knox	41.2816	-86.621	Joy Bergelson	1993-05-22	CS76973	RgMap	REF	0.999291
Eco_6928	KNO-18	USA	Knox	41.2816	-86.621	Joy Bergelson	1993-05-22		RgMap	IMP	0.947376
Eco_6929	Kondara	TJK	Kondara	38.48	68.49	Igor Vizir		CS76532	RgMap	REF	0.994749
Eco_6930	Kz-1	KAZ	KZ	49.5	73.1	Ihsan Al-Shehbaz	1994-06-07		RgMap	IMP	0.952426
Eco_6931	Kz-9	KAZ	KZ	49.5	73.1	Ihsan Al-Shehbaz	1994-06-07	CS76537	RgMap	REF	0.982855
Eco_6932	Ler-1	GER	Ler	47.984	10.8719	Eric Holub		CS77021	RgMap	REF	0.995685
Eco_6933	LL-0	ESP	Ll	41.59	2.49	Albert Kranz		CS77047	RgMap	REF	0.982137
Eco_6936	Lz-0	FRA	Lz	46	3.3	Albert Kranz			RgMap	IMP	0.949893
Eco_6937	Mrk-0	GER	Markt/Baden	49	9.3	Albert Kranz			RgMap	IMP	0.957063
Eco_6938	Ms-0	RUS	Ms	55.7522	37.6322	Albert Kranz		CS76555	RgMap	REF	0.976229
Eco_6939	Mt-0	LIB	Mt	32.34	22.46	Albert Kranz			RgMap	IMP	0.967001
Eco_6940	Mz-0	GER	Merzhausen/Ts.	50.3	8.3	Albert Kranz		CS76557	RgMap	REF	0.986206
Eco_6942	Nd-1	GER	Niederzenz	50	10	Eric Holub			RgMap	IMP	0.974092
Eco_6943	NFA-10	UK	NFA	51.4083	-0.6383	Mick Crawley	1993-05-21	CS77126	RgMap	REF	0.991015
Eco_6944	NFA-8	UK	NFA	51.4083	-0.6383	Mick Crawley	1993-05-21	CS78913	RgMap	REF	0.994734
Eco_6945	Nok-3	NED	Nok	52.24	4.45	Albert Kranz		CS76562	RgMap	REF	0.985348
Eco_6946	Oy-0	NOR	Oy	60.39	6.19	Albert Kranz	2002-05-24 02:00:00		RgMap	IMP	0.972677
Eco_6951	Pu2-23	CZE	Pu2	49.42	16.36	Ivo Cetl		CS76579	RgMap	REF	0.976349
Eco_6953	Pu2-24	CZE	Pu2	49.42	16.36	Ivo Cetl			RgMap	IMP	0.959595
Eco_6956	Pu2-7	CZE	Pu2	49.42	16.36	Ivo Cetl		CS76580	RgMap	REF	0.981131
Eco_6957	Pu2-8	CZE	Pu2	49.42	16.36	Ivo Cetl		CS77192	RgMap	REF	0.97991
Eco_6958	Ra-0	FRA	Ra	46	3.3	Albert Kranz		CS76582	RgMap	REF	0.979252
Eco_6959	Rennes-1	FRA	REN	48.5	-1.41	Gerhard Röbbelen		CS77210	RgMap	REF	0.982703
Eco_6960	Rennes-11	FRA	REN	48.5	-1.41	Gerhard Röbbelen		CS77211	RgMap	REF	0.982354
Eco_6961	Se-0	ESP	Se	38.3333	-3.53333	Albert Kranz		CS76597	RgMap	REF	0.981353
Eco_6962	Shahdara	TJK	Sha	38.35	68.48	Igor Vizir			RgMap	IMP	0.971247
Eco_6963	Sorbo	TJK	Sorbo	38.35	68.48	Igor Vizir		CS78917	RgMap	REF	0.988055
Eco_6964	Spr1-2	SWE	Spr1	56.3163	16.0353	Magnus Nordborg	2000-05-15		RgMap	IMP	0.967547
Eco_6965	Spr1-6	SWE	Spr1	56.3163	16.0353	Magnus Nordborg	2000-05-15		RgMap	IMP	0.969214
Eco_6966	Sq-1	UK	SQ	51.4083	-0.6383	Mick Crawley	1993-05-21	CS77266	RgMap	REF	0.993981
Eco_6967	Sq-8	UK	SQ	51.4083	-0.6383	Mick Crawley	1993-05-21	CS76604	RgMap	REF	0.986566
Eco_6968	Tamm-2	FIN	Tamm	60	23.5	Outi Savolainen	1989-05-01	CS76610	RgMap	REF	0.991032
Eco_6969	Tamm-27	FIN	Tamm	60	23.5	Outi Savolainen		CS77341	RgMap	REF	0.991824
Eco_6970	Ts-1	ESP	Ts	41.7194	2.93056	Albert Kranz		CS76615	RgMap	REF	0.978464
Eco_6971	Ts-5	ESP	Ts	41.7194	2.93056	Albert Kranz		CS77388	RgMap	REF	0.979009
Eco_6972	Tsu-1	JPN	Tsu	34.43	136.31	Eric Holub			RgMap	IMP	0.976485
Eco_6973	Ull2-3	SWE	Ull2	56.0648	13.9707	Magnus Nordborg	2000-05-14	CS78817	RgMap	REF	0.989679
Eco_6974	Ull2-5	SWE	Ull2	56.0648	13.9707	Magnus Nordborg	2000-05-14	CS78818	RgMap	REF	0.990491
Eco_6975	Uod-1	AUT	Uod	48.3	14.45	Marcus Koch	2000-06-23	CS76621	RgMap	REF	0.979087
Eco_6976	Uod-7	AUT	Uod	48.3	14.45	Marcus Koch	2000-06-23	CS78823	RgMap	REF	0.976898
Eco_6977	Van-0	CAN	Van	49.3	-123	Albert Kranz			RgMap	IMP	0.975401
Eco_6978	Wa-1	POL	Wa	52.3	21	Albert Kranz			RgMap	IMP	0.956072
Eco_6979	Wei-0	SUI	Wei	47.25	8.26	Alan Slusarenko		CS76628	RgMap	REF	0.980403
Eco_6980	Ws-0.1	RUS	Ws	52.3	30	Albert Kranz			RgMap	IMP	0.96613
Eco_6981	Ws-2	RUS	Ws	52.3	30	Kenneth Feldmann		CS78920	RgMap	REF	0.992007
Eco_6982	Wt-5	GER	Wietze	52.3	9.3	Albert Kranz		CS76632	RgMap	REF	0.982407
Eco_6983	Yo-0	USA	Yo	37.45	-119.35	Albert Kranz			RgMap	IMP	0.977063
Eco_6984	Zdr-1	CZE	Zdr	49.3853	16.2544	Jirina Relichov	2000-05-31	CS76635	RgMap	REF	0.983833
Eco_6985	Zdr-6	CZE	Zdr	49.3853	16.2544	Jirina Relichov	2000-05-31		RgMap	IMP	0.963179
Eco_6986	Abd-0	UK	Abd	57.1539	-2.2207	R. Mitchelson		CS76429	1001G	REF	0.996456
Eco_6987	Ak-1	GER	Achkarren/Freiburg	48.0683	7.62551	Albert Kranz		CS76431	RgMap	REF	0.986934
Eco_6988	Alc-0	ESP	Alc	40.49	-3.36	Marta Roldan	2001-04-13 02:00:00		RgMap	IMP	0.946048
Eco_6989	Alst-1	UK	Alst	54.8	-2.4333	Maarten Koornneef		CS76432	RgMap	REF	0.988573
Eco_6990	Amel-1	NED	Amel	53.448	5.73	Maarten Koornneef		CS76434	RgMap	REF	0.978446
Eco_6992	Ang-0	BEL	Ang	50.3	5.3	Albert Kranz		CS76436	RgMap	REF	0.981339
Eco_6994	Ann-1	FRA	Ann	45.9	6.13028	Maarten Koornneef			RgMap	IMP	0.969491
Eco_6996	An-2	BEL	An	51.2167	4.4	Albert Kranz			RgMap	IMP	0.952776
Eco_6997	Appt-1	NED	Appt	51.8333	5.5833	Maarten Koornneef		CS76440	1001G	REF	0.984042
Eco_6998	Arby-1	SWE	Arby	59.4308	16.7999	Maarten Koornneef			RgMap	IMP	0.95895
Eco_7	ALL1-8	FRA	ALL1	45.2667	1.48333	Valerie Le Corre			RgMap	IMP	0.937306
Eco_7000	Aa-0	GER	Aua/Rhon	50.9167	9.57073	Albert Kranz		CS76428	RgMap	REF	0.986922
Eco_7002	Baa-1	NED	Baa	51.3333	6.1	Maarten Koornneef		CS76442	RgMap	REF	0.982857
Eco_7003	Bs-1	SUI	Bs	47.5	7.5	Albert Kranz		CS78888	1001G	REF	0.986728
Eco_7004	Bs-2	SUI	Bs	47.5	7.5	Albert Kranz			RgMap	IMP	0.95173
Eco_7008	Benk-1	NED	Benk	52	5.675	Maarten Koornneef		CS76447	RgMap	REF	0.982315
Eco_7011	Be-1	GER	Bensheim/Bergstr.	49.6803	8.6161	Albert Kranz			RgMap	IMP	0.955881
Eco_7013	Bd-0	GER	Berlin/Dahlem	52.4584	13.287	Albert Kranz		CS76445	RgMap	REF	0.981939
Eco_7014	Ba-1	UK	Black Mount (Ba)	56.5459	-4.79821	Albert Kranz		CS76441	RgMap	REF	0.979618
Eco_7015	Bla-1	ESP	Bla	41.6833	2.8	Albert Kranz			RgMap	IMP	0.950355
Eco_7017	Bla-11	ESP	Bla	41.6833	2.8	Albert Kranz			RgMap	IMP	0.886537
Eco_7024	Bla-6	ESP	Bla	41.6833	2.8	Albert Kranz			RgMap	IMP	0.940873
Eco_7025	Bl-1	ITA	Bl	44.5041	11.3396	Albert Kranz		CS76450	1001G	REF	0.967353
Eco_7026	Boot-1	UK	Boot	54.4	-3.2667	Maarten Koornneef	2000-05-14	CS76452	RgMap	REF	0.976972
Eco_7028	Bch-1	GER	Buchen/Lauenburg	49.5166	9.3166	Albert Kranz		CS76444	RgMap	REF	0.984216
Eco_7029	Bch-3	GER	Buchen/Lauenburg	49.5166	9.3166	Albert Kranz			RgMap	IMP	0.937405
Eco_7030	Bch-4	GER	Buchen/Lauenburg	49.5166	9.3166	Albert Kranz			RgMap	IMP	0.906539
Eco_7031	Bsch-0	GER	Buchschlag/Frankfurt am Main	50.0167	8.6667	Albert Kranz		CS76457	RgMap	REF	0.985862
Eco_7032	Bsch-2	GER	Buchschlag/Frankfurt am Main	50.0167	8.6667	Albert Kranz			RgMap	IMP	0.909456
Eco_7033	Buckhorn Pass	USA	Buckhorn Pass	41.3599	-122.755	Angus Murphy		CS76733	RgMap	REF	0.998528
Eco_7034	Blh-1	CZE	Blh	48.3	19.85	Albert Kranz	2002-05-24 02:00:00		RgMap	IMP	0.927053
Eco_7035	Blh-2	CZE	Blh	48	19	Albert Kranz			RgMap	IMP	0.953149
Eco_7036	Bu-0	GER	Burghaun/Rhon	50.5	9.5	Albert Kranz		CS78889	1001G	REF	0.985832
Eco_7058	Bur-0	IRL	Bur	54.1	-6.2	Albert Kranz		CS76734	1001G	REF	0.988608
Eco_7061	Cal-0	UK	Cal	53.2699	-1.64293	Albert Kranz		CS76460	1001G	REF	0.99076
Eco_7062	Ca-0	GER	Camberg/Taunus	50.2981	8.26607	Albert Kranz		CS76459	RgMap	REF	0.986835
Eco_7063	Can-0	ESP	Can	29.2144	-13.4811	Albert Kranz		CS76740	1001G	REF	0.948636
Eco_7064	Cnt-1	UK	Canterbury (Sullivan garden)	51.3	1.1	Eric Holub		CS76467	RgMap	REF	0.996121
Eco_7067	Ct-1	ITA	Ct	37.3	15	Albert Kranz		CS76786	1001G	REF	0.994274
Eco_7068	Cerv-1	ITA	Cerv	42	12.1	Maarten Koornneef		CS76462	1001G	REF	0.959787
Eco_7069	Cha-0	SUI	Champex (Cha)	46.0333	7.1167	Albert Kranz			RgMap	IMP	0.935601
Eco_7071	Chat-1	FRA	Chat	48.0717	1.33867	Maarten Koornneef		CS76463	RgMap	REF	0.981851
Eco_7072	Chi-0	RUS	Chi	53.7502	34.7361	Albert Kranz		CS76464	1001G	REF	0.97732
Eco_7073	Chi-1	RUS	Chi	53.7502	34.7361	Albert Kranz			RgMap	IMP	0.885884
Eco_7075	Cit-0	FRA	Cit	43.3779	2.54038	Albert Kranz			RgMap	IMP	0.944751
Eco_7077	Co-1	POR	Co	40.12	-8.25	Albert Kranz		CS76468	1001G	REF	0.936008
Eco_7078	Co-2	POR	Co	40.12	-8.25	Albert Kranz			RgMap	IMP	0.954845
Eco_7079	Co-3	POR	Co	40.12	-8.25	Albert Kranz			RgMap	IMP	0.960489
Eco_7080	Co-4	POR	Co	40.12	-8.25	Albert Kranz			RgMap	IMP	0.923901
Eco_7081	Co	POR	Co	40.2077	-8.42639	George Redei		CS78895	RgMap	REF	0.977982
Eco_7092	Com-1	FRA	Com	49.416	2.823	Maarten Koornneef		CS76469	RgMap	REF	0.98606
Eco_7094	Da-0	GER	Darmstadt	49.8724	8.65081	Albert Kranz		CS76791	RgMap	REF	0.986167
Eco_7096	Di-G	FRA	Di	47.3239	5.04278	Maarten Koornneef		CS76472	1001G	REF	0.996103
Eco_7098	Di-1	FRA	Di	47	5	Albert Kranz			RgMap	IMP	0.934087
Eco_7100	Db-0	GER	Dombachtal/Ts.	50.3055	8.324	Albert Kranz			RgMap	IMP	0.966082
Eco_7102	Do-0	GER	Donsbach/Westerw.	50.7224	8.2372	Albert Kranz		CS76474	RgMap	REF	0.983282
Eco_7103	Dra-0	CZE	Dra	49.4167	16.2667	Albert Kranz		CS76476	1001G	REF	0.992062
Eco_7104	Dra-1	CZE	Dra	49.4167	16.2667	Albert Kranz			RgMap	IMP	0.94814
Eco_7105	Dra-2	CZE	Dra	49.4167	16.2667	Albert Kranz			RgMap	IMP	0.96002
Eco_7106	Dr-0	GER	Dresden	51.051	13.7336	Albert Kranz		CS78897	RgMap	REF	0.98102
Eco_7107	Durh-1	UK	Durh	54.7761	-1.5733	Maarten Koornneef		CS76477	1001G	REF	0.996981
Eco_7109	Ema-1	UK	Ema	51.3	0.5	Eric Holub		CS76480	RgMap	REF	0.997425
Eco_7110	Ede-1	NED	Ede	52.0333	5.66667	Maarten Koornneef			RgMap	IMP	0.961364
Eco_7111	Edi-0	UK	Edi	55.9494	-3.16028	Albert Kranz		CS76831	1001G	REF	0.989372
Eco_7113	Ei-4	GER	Eifel	50.3	6.3	Albert Kranz			RgMap	IMP	0.934909
Eco_7116	Eil-0	GER	Eifel	51.4599	12.6327	Albert Kranz			RgMap	IMP	0.844188
Eco_7117	El-0	GER	Eifel	51.5105	9.68253	Albert Kranz		CS76479	RgMap	REF	0.985578
Eco_7119	En-2	GER	Enkheim/Frankfurt	50	8.5	Albert Kranz		CS76481	1001G	REF	0.985111
Eco_7120	En-D	GER	Enkheim/Frankfurt	50	8.5	Albert Kranz		CS76482	1001G	REF	0.995798
Eco_7121	En-T	GER	Enkheim/Frankfurt	50	8.5	Albert Kranz			RgMap	IMP	0.937893
Eco_7123	Ep-0	GER	Eppenheim/Taunus	50.1721	8.38912	Albert Kranz			RgMap	IMP	0.960285
Eco_7125	Er-0	GER	Erlangen	49.5955	11.0087	Albert Kranz		CS78898	1001G	REF	0.985118
Eco_7126	Es-0	FIN	Es	60.1997	24.5682	Albert Kranz		CS76484	RgMap	REF	0.984896
Eco_7127	Est	EST	EstGER	58.6656	24.9871	Brigitte Damm		CS76485	1001G	REF	0.988286
Eco_7128	Est-0	RUS	Est	58.3	25.3	Albert Kranz			RgMap	IMP	0.963851
Eco_7130	Et-0	FRA	Et	44.6447	2.56481	Albert Kranz		CS76486	1001G	REF	0.97048
Eco_7133	Fr-2	GER	Frankfurt	50.1102	8.6822	Albert Kranz		CS76489	1001G	REF	0.983883
Eco_7135	Fr-4	GER	Frankfurt	50.1102	8.6822	Albert Kranz			RgMap	IMP	0.948768
Eco_7138	Fi-0	GER	Frickhofen	50.5	8.0167	Albert Kranz		CS76488	1001G	REF	0.988001
Eco_7139	Fi-1	GER	Frickhofen	50.5	8.0167	Albert Kranz			RgMap	IMP	0.952677
Eco_7141	Ga-2	GER	Gabelstein	50.3	8	Albert Kranz			RgMap	IMP	0.966093
Eco_7143	Gel-1	NED	Gel	51.0167	5.86667	Maarten Koornneef		CS76492	RgMap	REF	0.987309
Eco_7145	Ge-1	SUI	Ge	46.5	6.08	Albert Kranz			RgMap	IMP	0.918009
Eco_7147	Gie-0	GER	Gieben	50.584	8.67825	Albert Kranz		CS76493	RgMap	REF	0.985088
Eco_7149	Gu-0	GER	Glueckingen	50.3	8	Albert Kranz			RgMap	IMP	0.947332
Eco_7150	Gu-1	GER	Glueckingen	50.3	8	Albert Kranz			RgMap	IMP	0.966622
Eco_7151	Go-0	GER	Goettingen	51.5338	9.9355	Albert Kranz			RgMap	IMP	0.963044
Eco_7152	Go-2	GER	Goettingen	51.5338	9.9355	Albert Kranz			RgMap	IMP	0.963846
Eco_7158	Gr-5	AUT	Graz	47	15.5	Albert Kranz		CS76885	RgMap	REF	0.966657
Eco_7160	Gre-0	USA	Gre	43.178	-85.2532	Albert Kranz		CS76497	1001G	REF	0.998826
Eco_7161	Gd-1	GER	Gudow	53.5	10.5	Albert Kranz		CS76491	1001G	REF	0.977829
Eco_7162	Hs-0	GER	Hannover/Stroehen	52.24	9.44	Albert Kranz		CS76515	1001G	REF	0.984134
Eco_7163	Ha-0	GER	Hannover	52.3721	9.73569	Albert Kranz		CS76500	RgMap	REF	0.98726
Eco_7164	Hau-0	DEN	Hau	55.675	12.5686	Albert Kranz		CS76915	RgMap	REF	0.985234
Eco_7165	Hn-0	GER	Hennetalsperre	51.3472	8.28844	Albert Kranz		CS76513	RgMap	REF	0.988551
Eco_7166	Hey-1	NED	Hey	51.25	5.9	Maarten Koornneef			RgMap	IMP	0.955811
Eco_7168	Hodja-Obi-Garm	TJK	Hodja			Igor Vizir			RgMap	IMP	0.959263
Eco_7169	Hh-0	GER	Hohenlieth	54.4175	9.88682	Albert Kranz		CS76512	RgMap	REF	0.983618
Eco_7172	Hl-3	GER	Holtensen	52.1444	9.37827	Albert Kranz			RgMap	IMP	0.960552
Eco_7176	Is-1	GER	Isenburg/Neuwied	50.5	7.5	Albert Kranz			RgMap	IMP	0.962789
Eco_7177	Jm-0	CZE	Jm	49	15	Albert Kranz		CS76520	1001G	REF	0.982256
Eco_7178	Jm-1	CZE	Jm	49	15	Albert Kranz			RgMap	IMP	0.964228
Eco_7181	Je-0	GER	Jena	50.927	11.587	Albert Kranz		CS76518	RgMap	REF	0.969963
Eco_7183	Kas-1	IND	Kas	35	77	Shauna Somerville		CS79018	1001G	REF	0.981972
Eco_7186	Kn-0	LTU	Kn	54.8969	23.8924	Albert Kranz		CS76969	RgMap	REF	0.971128
Eco_7188	Kelsterbach-2	GER	Kelsterbach	50.0667	8.5333	Paul Williams			RgMap	IMP	0.965087
Eco_719	LI-SET-009	USA	Setauket - SET	40.9352	-73.114	Oliver Bossdorf	2006-04-01		RgMap	IMP	0.870773
Eco_7192	Kil-0	UK	Killean (Kil)	55.6395	-5.66364	Albert Kranz		CS76526	RgMap	REF	0.991667
Eco_7194	Kl-0	GER	Koeln	50.95	6.9666	Albert Kranz			RgMap	IMP	0.950154
Eco_7195	Kl-1	GER	Koeln	50.95	6.9666	Albert Kranz			RgMap	IMP	0.904056
Eco_7199	Kl-5	GER	Koeln	50.95	6.9666	Albert Kranz		CS76528	RgMap	REF	0.99211
Eco_7201	Kr-0	GER	Krefeld	51.3317	6.55934	Albert Kranz			RgMap	IMP	0.965513
Eco_7202	Kb-0	GER	Kronberg/Taunus	50.1797	8.50861	Albert Kranz		CS76524	1001G	REF	0.991592
Eco_7203	Krot-0	GER	Krottensee	49.631	11.5722	Thomas Mitchell-Olds		CS76534	1001G	REF	0.983568
Eco_7205	Krot-2	GER	Krottensee	49.631	11.5722	Thomas Mitchell-Olds			RgMap	IMP	0.972577
Eco_7206	Kro-0	GER	Krotzenburg	50.0742	8.96617	Albert Kranz			RgMap	IMP	0.961619
Eco_7207	Kyoto	JPN	Kyoto	35.0085	135.752	Hirokazu Tsukaya		CS76535	1001G	REF	0.979807
Eco_7208	Lan-0	UK	Lan	55.6739	-3.78181	Albert Kranz		CS76539	1001G	REF	0.993227
Eco_7209	La-0	POL	La	52.7333	15.2333	Albert Kranz		CS76538	1001G	REF	0.99541
Eco_7210	La-1	POL	La	52.7333	15.2333	Albert Kranz			RgMap	IMP	0.918936
Eco_7213	Ler-0	GER	Ler	47.984	10.8719	Maarten Koornneef		CS77020	1001G	REF	0.994618
Eco_7217	Lm-2	FRA	Lm	48	0.5	Albert Kranz		CS76545	1001G	REF	0.983098
Eco_7218	Le-0	NED	Le	52.1611	4.49015	Albert Kranz		CS76540	1001G	REF	0.980499
Eco_7223	Li-2:1	GER	Limburg	50.3833	8.0666	Albert Kranz		CS76541	RgMap	REF	0.985835
Eco_7224	Li-3	GER	Limburg	50.3833	8.0666	Albert Kranz			RgMap	IMP	0.969304
Eco_7227	Li-5:2	GER	Limburg	50.3833	8.0666	Albert Kranz			RgMap	IMP	0.957105
Eco_7228	Li-5:3	GER	Limburg	50.3833	8.0666	Albert Kranz			RgMap	IMP	0.931331
Eco_7229	Li-6	GER	Limburg	50.3833	8.0666	Albert Kranz			RgMap	IMP	0.956587
Eco_7231	Li-7	GER	Limburg	50.3833	8.0666	Albert Kranz		CS77035	RgMap	REF	0.987115
Eco_7236	Litva	LTU	Litva			Igor Vizir		CS76543	1001G	REF	0.977302
Eco_7238	Ll-1	ESP	Ll	41.59	2.49	Albert Kranz			RgMap	IMP	0.948016
Eco_7239	Ll-2	ESP	Ll	41.59	2.49	Albert Kranz			RgMap	IMP	0.954646
Eco_7242	Lo-2	GER	Lorrach	47.6166	7.6666	Albert Kranz			RgMap	IMP	0.963527
Eco_7244	Mnz-0	GER	Mainz	50.001	8.26664	Albert Kranz		CS76552	RgMap	REF	0.984994
Eco_7245	Ma-0	GER	Marburg/Lahn	50.8167	8.7667	Albert Kranz			RgMap	IMP	0.95145
Eco_7246	Ma-2	GER	Marburg/Lahn	50.8167	8.7667	Albert Kranz			RgMap	IMP	0.938723
Eco_7248	Mv-0	USA	Mv	41.3923	-70.6652	Albert Kranz		CS76556	1001G	REF	0.998904
Eco_7250	Me-0	GER	Mechtshausen/Hessen	51.9183	10.1138	Albert Kranz		CS76549	RgMap	REF	0.983887
Eco_7252	Mc-0	UK	Mc	54.6167	-2.3	Albert Kranz			RgMap	IMP	0.953517
Eco_7255	Mh-0	POL	Muhlen	50.95	20.5	Albert Kranz		CS76550	RgMap	REF	0.987013
Eco_7256	Mh-1	GER	Muhlen /Ostpr	50.95	7.5	Albert Kranz			RgMap	IMP	0.936165
Eco_7258	Nw-0	GER	Neuweilnau	50.5	8.5	Albert Kranz		CS76564	RgMap	REF	0.987948
Eco_7260	Nw-2	GER	Neuweilnau	50.5	8.5	Albert Kranz			RgMap	IMP	0.965402
Eco_7262	Nw-4	GER	Neuweilnau	50.5	8.5	Albert Kranz			RgMap	IMP	0.912896
Eco_7263	Nz-1	NZL	Nz1	-37.7871	175.283	James Campanella			RgMap	IMP	0.9611
Eco_7265	Nd-0	GER	Niederzenz	50	10	Albert Kranz			RgMap	IMP	0.907318
Eco_7268	Np-0	GER	Nieps/Salzwedel	52.6969	10.981	Albert Kranz		CS76563	RgMap	REF	0.983662
Eco_7270	Nok-1	NED	Nok	52.24	4.45	Albert Kranz			RgMap	IMP	0.967248
Eco_7273	No-0	GER	Halle	51.0581	13.2995	Albert Kranz		CS77128	1001G	REF	0.979224
Eco_7275	No-0	GER	Halle	51.0581	13.2995	Albert Kranz			RgMap	IMP	0.940894
Eco_7276	Ob-0	GER	Oberursel/Hasen	50.2	8.5833	Albert Kranz		CS76566	RgMap	REF	0.983673
Eco_7277	Ob-1	GER	Oberursel/Friedhof	50.2	8.5833	Albert Kranz			RgMap	IMP	0.962692
Eco_728	LI-SET-019	USA	Setauket - SET	40.9352	-73.114	Oliver Bossdorf	2006-04-01	CS78956	1001G	REF	0.999293
Eco_7280	Old-1	GER	Oldenburg	53.1667	8.2	Albert Kranz		CS76567	RgMap	REF	0.986402
Eco_7281	Old-2	GER	Oldenburg	53.1667	8.2	Albert Kranz			RgMap	IMP	0.950967
Eco_7282	Or-0	GER	Oranienstein	50.3827	8.01161	Albert Kranz		CS76568	RgMap	REF	0.987258
Eco_7283	Ors-1	ROU	Ors	44.7203	22.3955	Gallia Butnaru			RgMap	IMP	0.918437
Eco_7284	Ors-2	ROU	Ors	44.7203	22.3955	Gallia Butnaru			RgMap	IMP	0.918392
Eco_7287	Ove-0	GER	Ovelgoenne	53.3422	8.42255	Albert Kranz		CS76569	RgMap	REF	0.98631
Eco_7288	Oy-0	NOR	Oy	60.3855	6.19302	Albert Kranz	2002-05-24 02:00:00	CS77156	1001G	REF	0.987929
Eco_7291	Pa-2	ITA	Pa	38.07	13.22	Albert Kranz			RgMap	IMP	0.929929
Eco_7292	Pa-3	ITA	Pa	38.07	13.22	Albert Kranz			RgMap	IMP	0.962593
Eco_7296	Petergof	RUS	Petergof	59	29	Igor Vizir		CS77170	RgMap	REF	0.978465
Eco_7297	Pf-0	GER	Pfrondorf	48.5479	9.11033	Albert Kranz			RgMap	IMP	0.969059
Eco_7298	Pi-0	AUT	Pi	47.04	10.51	Albert Kranz		CS76572	1001G	REF	0.989188
Eco_7299	Pi-2	AUT	Pi	47.04	10.51	Albert Kranz			RgMap	IMP	0.967261
Eco_7300	Pla-0	ESP	Pla	41.5	2.25	Albert Kranz			RgMap	IMP	0.946162
Eco_7301	Pla-1	ESP	Pla	41.5	2.25	Albert Kranz			RgMap	IMP	0.908702
Eco_7303	Pla-3	ESP	Pla	41.5	2.25	Albert Kranz			RgMap	IMP	0.951685
Eco_7305	Pt-0	GER	Poetrau/Lauenburg	53.476	10.6065	Albert Kranz		CS78915	RgMap	REF	0.986254
Eco_7306	Pog-0	CAN	Pog	49.2655	-123.206	Albert Kranz		CS76576	RgMap	REF	0.983056
Eco_7307	Pn-0	FRA	Pn	48.0653	-2.96591	Albert Kranz		CS77182	RgMap	REF	0.980906
Eco_7309	Po-1	GER	Poppelsdorf	50.7167	7.1	Albert Kranz			RgMap	IMP	0.964258
Eco_7310	Pr-0	GER	Frankfurt-Praunheim	50.1448	8.60706	Albert Kranz			RgMap	IMP	0.96431
Eco_7314	Ragl-1	UK	Ragl	54.3512	-3.41697	Maarten Koornneef		CS76583	1001G	REF	0.992158
Eco_7316	Rhen-1	NED	Rhen	51.9667	5.56667	Maarten Koornneef		CS78916	RgMap	REF	0.983932
Eco_7317	Ri-0	CAN	Ri	49.1632	-123.137	Albert Kranz	2002-05-24 02:00:00		RgMap	IMP	0.950166
Eco_7319	Rome-1	ITA	Rome	42	12.1	Maarten Koornneef		CS76590	1001G	REF	0.962364
Eco_7320	Rou-0	FRA	Rou	49.4424	1.09849	Albert Kranz		CS76591	RgMap	REF	0.98911
Eco_7322	Rsch-4	RUS	Rsch	56.3	34	Albert Kranz		CS77222	1001G	REF	0.989612
Eco_7323	Rubezhnoe-1	UKR	Rubezhnoe	49	38.28	Igor Vizir		CS76594	RgMap	REF	0.97186
Eco_7327	Sf-1	ESP	Sf	41.7833	3.03333	F. Laibach		CS77246	1001G	REF	0.980153
Eco_7328	Sf-2	ESP	Sf	41.7833	3.03333	Albert Kranz		CS77247	RgMap	REF	0.981876
Eco_7330	Sapporo-0	JPN	Sapporo	43.0553	141.346	Yoshie Hanzawa			RgMap	IMP	0.943792
Eco_7331	Sh-0	GER	Schwiegershausen	51.6832	10.2144	Albert Kranz			RgMap	IMP	0.952917
Eco_7332	Seattle-0	USA	Seattle	47	-122.2	Rick Amasino		CS76598	1001G	REF	0.994166
Eco_7333	Sei-0	ITA	Sei	46.5438	11.5614	Albert Kranz		CS76599	RgMap	REF	0.968937
Eco_7337	Si-0	GER	Siegen	50.8738	8.02341	Albert Kranz		CS76601	RgMap	REF	0.984775
Eco_7340	Sav-0	CZE	Slavice	49.1833	15.8833	Albert Kranz			RgMap	IMP	0.936412
Eco_7342	Su-0	UK	Su	53.6473	-3.00733	Albert Kranz		CS76606	1001G	REF	0.990939
Eco_7343	Sp-0	GER	Berlin/Spandau	52.5339	13.181	Albert Kranz		CS76603	RgMap	REF	0.981026
Eco_7344	Sg-1	GER	St.Georgen	47.6667	9.5	Albert Kranz		CS76600	RgMap	REF	0.985055
Eco_7346	Sten-0	GER	Stendal	52.6058	11.8558	Albert Kranz		CS77277	RgMap	REF	0.98135
Eco_7347	Stw-0	RUS	Stw	52	36	Albert Kranz		CS76605	1001G	REF	0.986766
Eco_7349	Ta-0	CZE	Ta	49.5	14.5	Albert Kranz		CS76608	1001G	REF	0.991682
Eco_7350	Tac-0	USA	Tac	47.2413	-122.459	Thomas Mitchell-Olds		CS76609	1001G	REF	0.991992
Eco_7351	Ty-0	UK	Ty	56.4278	-5.23439	Albert Kranz			RgMap	IMP	0.938034
Eco_7352	Te-0	FIN	Te	60.0585	23.2982	Albert Kranz			RgMap	IMP	0.964415
Eco_7353	Tha-1	NED	Tha	52.08	4.3	Maarten Koornneef		CS76611	RgMap	REF	0.981098
Eco_7354	Ting-1	SWE	Ting	56.5	14.9	Maarten Koornneef		CS76612	RgMap	REF	0.989745
Eco_7355	Tiv-1	ITA	Tiv	41.96	12.8	Maarten Koornneef			RgMap	IMP	0.932025
Eco_7356	Tol-0	USA	Tol	41.6639	-83.5553	Scott Leisner		CS76614	1001G	REF	0.989539
Eco_7358	Tol-2	USA	Tol	41.6639	-83.5553	Scott Leisner		CS79019	1001G	REF	0.999167
Eco_7359	Tol-3	USA	Tol	41.6639	-83.5553	Scott Leisner		CS79020	1001G	REF	0.999177
Eco_7372	Tscha-1	AUT	Tscha	47.0748	9.9042	Maarten Koornneef		CS76616	RgMap	REF	0.979732
Eco_7373	Tsu-0	JPN	Tsu	34.43	136.31	Albert Kranz		CS77389	RgMap	REF	0.978572
Eco_7376	Tu-1	ITA	Tu	45	7.5	Albert Kranz			RgMap	IMP	0.967179
Eco_7377	Tul-0	USA	Tul	43.2708	-85.2563	Albert Kranz		CS76618	1001G	REF	0.998877
Eco_7378	Uk-1	GER	Umkirch	48.0333	7.7667	Albert Kranz		CS76620	RgMap	REF	0.985091
Eco_7379	Uk-2	GER	Umkirch	48.0333	7.7667	Albert Kranz			RgMap	IMP	0.958832
Eco_7381	Uk-4	GER	Umkirch	48.0333	7.7667	Albert Kranz			RgMap	IMP	0.960609
Eco_7382	Utrecht	NED	Utrecht	52.0918	5.1145	Viola Willemsen		CS76622	RgMap	REF	0.980315
Eco_7383	Van-0	CAN	Van	49.2655	-123.206	Albert Kranz		CS76623	1001G	REF	0.975276
Eco_7384	Ven-1	NED	Ven	52.0333	5.55	Maarten Koornneef		CS76624	RgMap	REF	0.983085
Eco_7386	Vi-0	GER	Vilbel/Taunus	50.1946	8.74639	Albert Kranz			RgMap	IMP	0.956057
Eco_7387	Vind-1	UK	Vind	54.9902	-2.3671	Maarten Koornneef		CS76625	1001G	REF	0.993418
Eco_7390	Wag-3	NED	Wag	51.9666	5.6666	Maarten Koornneef			RgMap	IMP	0.964259
Eco_7391	Wag-4	NED	Wag	51.9666	5.6666	Maarten Koornneef			RgMap	IMP	0.960168
Eco_7392	Wag-5	NED	Wag	51.9666	5.6666	Maarten Koornneef			RgMap	IMP	0.962485
Eco_7394	Wa-1	POL	Wa	52.3	21	Albert Kranz		CS76626	RgMap	REF	0.971191
Eco_7396	Ws-0.2	RUS	Ws	52.3	30	Albert Kranz		CS78857	1001G	REF	0.98244
Eco_7397	Ws	RUS	Ws	52.3	30	Brigitte Damm			RgMap	IMP	0.954286
Eco_74	CAM-7	FRA	CAM	48.2667	-4.58333	Valerie Le Corre			RgMap	IMP	0.95985
Eco_7403	Wei-1	SUI	Wei	47.25	8.26	Eric Holub			RgMap	IMP	0.963656
Eco_7404	Wc-1	GER	Westercelle	52.6	10.0667	Albert Kranz		CS76627	RgMap	REF	0.987619
Eco_7405	Wc-2	GER	Westercelle	52.6	10.0667	Albert Kranz			RgMap	IMP	0.957212
Eco_7406	Wt-1	GER	Wietze	52.3	9.3	Albert Kranz			RgMap	IMP	0.942529
Eco_7408	Wt-3	GER	Wietze	52.3	9.3	Albert Kranz			RgMap	IMP	0.942443
Eco_7411	Wl-0	GER	Wildbad	47.9299	10.8134	Albert Kranz		CS76630	RgMap	REF	0.987118
Eco_7413	Wil-2	LTU	Wil	54.6833	25.3167	Albert Kranz		CS78856	RgMap	REF	0.985021
Eco_7415	Wu-0	GER	Wurzburg	49.7878	9.9361	Albert Kranz		CS78858	1001G	REF	0.98392
Eco_7416	Yo-0	USA	Yo	37.45	-119.35	Albert Kranz		CS76633	1001G	REF	0.992047
Eco_7417	Zu-0	SUI	Zu	47.3667	8.55	Albert Kranz		CS78880	1001G	REF	0.976185
Eco_7418	Zu-1	SUI	Zu	47.3667	8.55	Albert Kranz		CS78881	RgMap	REF	0.97868
Eco_7419	Db-1	GER	Tenne/Ts.	50.3058	8.32213	Albert Kranz		CS76471	1001G	REF	0.985381
Eco_742	LI-SET-036	USA	Setauket - SET	40.9352	-73.114	Oliver Bossdorf	2006-04-01	CS78957	1001G	REF	0.999142
Eco_7423	Jl-2	CZE	Br	49.2	16.6166	Albert Kranz			RgMap	IMP	0.957987
Eco_7424	Jl-3	CZE	Br	49.2	16.6166	Albert Kranz		CS76519	RgMap	REF	0.980018
Eco_7425	Jl-4	CZE	Br	49.2	16.6166	Albert Kranz			RgMap	IMP	0.944599
Eco_7427	Ko-2	DEN	UNKNOWN-Denmark			Albert Kranz		CS76531	1001G	REF	0.973158
Eco_7430	Nc-1	FRA	Vermois	48.6167	6.25	Albert Kranz		CS76559	RgMap	REF	0.984022
Eco_7438	N13	RUS	Konchezero	61.36	34.15	Andy Savushkin			RgMap	IMP	0.95584
Eco_7446	N4	RUS	Solomennoye	61.36	34.15	Andy Savushkin			RgMap	IMP	0.943934
Eco_7449	N7	RUS	Pinguba	61.36	34.15	Andy Savushkin			RgMap	IMP	0.950281
Eco_7457	Rld-2	RUS	Rsch	56.25	34.3167	Eric Holub			RgMap	IMP	0.969973
Eco_7460	Da(1)-12	CZE	Unknown - Czech Republic			Igor Vizir		CS76470	RgMap	REF	0.99186
Eco_7461	H55	CZE	Relichova	49	15	Igor Vizir		CS76897	RgMap	REF	0.991258
Eco_7462	Je54	CZE	Relichova	49	15	Igor Vizir			RgMap	IMP	0.95735
Eco_7463	Sn(5)-1	UNK	UNKNOWN			Igor Vizir			RgMap	IMP	0.956675
Eco_7471	RLD-1	UNK	UNKNOWN			Maarten Koornneef		CS76588	1001G	REF	0.980969
Eco_7472	S96	UNK	UNKNOWN			Maarten Koornneef			RgMap	IMP	0.966494
Eco_7475	KEN	USA	Hartford	41.767	-72.677	Massimo Pigliucci		CS79021	1001G	REF	0.999199
Eco_7477	WAR	USA	Lincoln Woods State Park	41.7302	-71.2825	Massimo Pigliucci		CS78853	RgMap	REF	0.983494
Eco_7479	PHW-10	UK	Kent (PHW)	51.2878	0.0565	Paul Williams			RgMap	IMP	0.959543
Eco_7482	PHW-13	UK	Kent (PHW)	51.2878	0.0565	Paul Williams			RgMap	IMP	0.964125
Eco_7483	PHW-14	UK	Kent (PHW)	51.2878	0.0565	Paul Williams			RgMap	IMP	0.970548
Eco_7490	PHW-20	UK	Kent (PHW)	51.2878	0.0565	Paul Williams			RgMap	IMP	0.951209
Eco_7492	PHW-22	UK	Marlborough	51.4167	-1.7167	Paul Williams			RgMap	IMP	0.940132
Eco_7496	PHW-26	UK	Chagford	50.6728	-3.8404	Paul Williams			RgMap	IMP	0.958188
Eco_7498	PHW-28	UK	Dartmode	50.35	-3.5833	Paul Williams			RgMap	IMP	0.962248
Eco_7502	PHW-31	UK	Ely	51.4666	-3.2	Paul Williams			RgMap	IMP	0.970917
Eco_7504	PHW-33	NED	Lisse	52.25	4.5667	Paul Williams			RgMap	IMP	0.950596
Eco_7506	PHW-35	FRA	Bretagny Sur Orge	48.6103	2.3086	Paul Williams			RgMap	IMP	0.95502
Eco_7507	PHW-36	FRA	Bretagny Sur Orge	48.6103	2.3086	Paul Williams			RgMap	IMP	0.954944
Eco_7508	PHW-37	FRA	Bretagny Sur Orge	48.6103	2.3086	Paul Williams			RgMap	IMP	0.941819
Eco_7514	RRS-7	USA	RRS	41.5609	-86.4251	Joy Bergelson		CS76593	RgMap	REF	0.987432
Eco_7515	RRS-10	USA	RRS	41.5609	-86.4251	Joy Bergelson		CS76592	RgMap	REF	0.998831
Eco_7516	Vår2-1	SWE	Vår2	55.58	14.334	Magnus Nordborg	2000-06-01	CS78830	RgMap	REF	0.994945
Eco_7517	Vår2-6	SWE	Vår2	55.58	14.334	Magnus Nordborg	2000-06-01	CS78831	RgMap	REF	0.992333
Eco_7518	ÖMö2-1	SWE	ÖMö2	56.14	15.78	Magnus Nordborg	2000-05-14		RgMap	IMP	0.959562
Eco_7519	ÖMö2-3	SWE	ÖMö2	56.14	15.78	Magnus Nordborg	2000-05-14		RgMap	IMP	0.967324
Eco_7520	Lp2-2	CZE	Lp2	49.38	16.81	Ivo Cetl		CS76546	RgMap	REF	0.981627
Eco_7521	Lp2-6	CZE	Lp2	49.38	16.81	Ivo Cetl	1991-01-01	CS77052	RgMap	REF	0.981317
Eco_7522	Mr-0	ITA	Mr	44.15	9.65	Albert Kranz			RgMap	IMP	0.880917
Eco_7523	Pna-17	USA	PNA	42.0945	-86.3253	Joy Bergelson		CS76575	RgMap	REF	0.990925
Eco_7524	Rmx-A02	USA	RMX	42.036	-86.511	Joy Bergelson			RgMap	IMP	0.974586
Eco_7525	Rmx-A180	USA	RMX	42.036	-86.511	Joy Bergelson		CS77218	RgMap	REF	0.996976
Eco_7526	Pna-10	USA	PNA	42.0945	-86.3253	Joy Bergelson			RgMap	IMP	0.977698
Eco_7529	627RMX-1MN4	USA	RMX	42.0333	-86.5128	Justin Borevitz	2006-06-27	CS79022	1001G	REF	0.998027
Eco_7530	627RMX-1MN5	USA	RMX	42.0333	-86.5128	Justin Borevitz	2006-06-27	CS79023	1001G	REF	0.998028
Eco_7566	627ME-13Y1	USA	ME (Benton Harbor)	42.093	-86.359	Justin Borevitz	2006-06-27	CS78367	RgMap	REF	0.998548
Eco_7568	627ME-1MI1	USA	ME (Benton Harbor)	42.093	-86.359	Justin Borevitz	2006-06-27	CS79024	1001G	REF	0.999162
Eco_7570	627ME-4MI1	USA	ME (Benton Harbor)	42.093	-86.359	Justin Borevitz	2006-06-27		RgMap	IMP	0.958428
Eco_7578	627PNA-1Y1	USA	PNA	42.0945	-86.3253	Justin Borevitz	2006-06-27		RgMap	IMP	0.963961
Eco_7580	627PNA-2B3	USA	PNA	42.0945	-86.3253	Justin Borevitz	2006-06-27		RgMap	IMP	0.929906
Eco_7584	627PNA-3M4	USA	PNA	42.0945	-86.3253	Justin Borevitz	2006-06-27		RgMap	IMP	0.958834
Eco_763	Kar-1	KGZ	Karakol	42.3	74.3667	Olivier Loudet	2004-07-03	CS76522	1001G	REF	0.985306
Eco_765	Sus-1	KGZ	Susamyr	42.1833	73.4	Olivier Loudet	2004-07-04	CS76607	1001G	REF	0.985624
Eco_766	Dja-1	KGZ	Djarly	42.5833	73.6333	Olivier Loudet	2004-07-07	CS76473	1001G	REF	0.991357
Eco_768	Zal-1	KGZ	Zalisky	42.8	76.35	Olivier Loudet	2004-07-18	CS76634	1001G	REF	0.992323
Eco_77	CLA-7	FRA	CLA	48.8	2.26667	Valerie Le Corre			RgMap	IMP	0.959518
Eco_7717	KNO1.37	USA	Knox35	41.273	-86.625	Megan Dunning	2005-04-27	CS76972	RgMap	REF	0.986077
Eco_772	Neo-6	TJK	Neo-Shahdara	37.35	72.4667	Olivier Loudet	2004-07-25	CS76560	1001G	REF	0.994032
Eco_7757	KNO2.41	USA	Knox35	41.273	-86.625	Megan Dunning	2005-04-27	CS79025	1001G	REF	0.999241
Eco_7767	KNO2.54	USA	Knox35	41.273	-86.625	Megan Dunning	2005-04-27	CS79026	1001G	REF	0.999178
Eco_7787	KNO2.77	USA	Knox35	41.273	-86.625	Megan Dunning	2005-04-27		RgMap	IMP	0.950407
Eco_7837	ME3.41	USA	ME (Benton Harbor)	42.093	-86.359	Megan Dunning	2005-05-12		RgMap	IMP	0.949409
Eco_7847	ME3.51	USA	ME (Benton Harbor)	42.093	-86.359	Megan Dunning	2005-05-12		RgMap	IMP	0.95484
Eco_7867	ME4.20	USA	ME (Benton Harbor)	42.093	-86.359	Megan Dunning	2005-05-12		RgMap	IMP	0.964416
Eco_79	CUR-10	FRA	CUR	45	1.75	Valerie Le Corre			RgMap	IMP	0.943663
Eco_7917	PNA3.10	USA	PNA	42.0945	-86.3253	Megan Dunning	2005-05-04	CS77183	1001G	REF	0.993581
Eco_7947	PNA3.40	USA	PNA	42.0945	-86.3253	Megan Dunning	2005-05-04	CS77184	1001G	REF	0.996254
Eco_8	ALL1-9	FRA	ALL1	45.2667	1.48333	Valerie Le Corre			RgMap	IMP	0.954349
Eco_80	CUR-2	FRA	CUR	45	1.75	Valerie Le Corre			RgMap	IMP	0.940924
Eco_801	KYC-33	USA	KYC	37.9169	-84.4639	Kathleen Donohue	1999-05-04	CS76992	1001G	REF	0.987229
Eco_8037	PT1.52	USA	PT (La Porte)	41.3423	-86.7368	Megan Dunning	2005-04-25	CS79027	1001G	REF	0.999208
Eco_8057	PT1.85	USA	PT (La Porte)	41.3423	-86.7368	Megan Dunning	2005-04-25	CS79028	1001G	REF	0.999361
Eco_8077	PT2.21	USA	PT (La Porte)	41.3423	-86.7368	Megan Dunning	2005-04-25	CS77191	RgMap	REF	0.98981
Eco_81	CUR-3	FRA	CUR	45	1.75	Valerie Le Corre			RgMap	IMP	0.925831
Eco_8122	RMX3.11	USA	RMX	42.036	-86.511	Megan Dunning	2005-05-07		RgMap	IMP	0.961391
Eco_8132	RMX3.22	USA	RMX	42.036	-86.511	Megan Dunning	2005-05-07	CS77219	1001G	REF	0.996994
Eco_8171	RMX4.118	USA	RMX	42.036	-86.511	Megan Dunning	2005-05-07	CS79029	1001G	REF	0.997272
Eco_82	CUR-4	FRA	CUR	45	1.75	Valerie Le Corre			RgMap	IMP	0.954805
Eco_8213	Pro-0	ESP	Pro	43.25	-6	Joy Bergelson			RgMap	IMP	0.971745
Eco_8214	Gy-0	FRA	Gy	49	2	Albert Kranz		CS78901	RgMap	REF	0.987243
Eco_8215	Fei-0	POR	Fei	40.5	-8.32	Carlos Alonso-Blanco			RgMap	IMP	0.973961
Eco_8218	Eden-4	SWE	Eden	62.877	18.177	Magnus Nordborg	2000-06-25		RgMap	IMP	0.959823
Eco_8222	Lis-2	SWE	Lis	56.0328	14.775	Magnus Nordborg	2000-06-13	CS77043	RgMap	REF	0.981801
Eco_8225	T760	SWE	Eslöv 11	55.86	13.3103	Mattias Jakobsson	2003-01-01		RgMap	IMP	0.928598
Eco_8227	THÖ 03	SWE	THÖ	62.7989	17.9103	Mattias Jakobsson	2003-01-01	CS77367	RgMap	REF	0.992077
Eco_8230	Algutsrum	SWE	Algutsrum	56.68	16.5	Magnus Nordborg		CS76657	RgMap	REF	0.983663
Eco_8231	Brö1-6	SWE	Brömsebro	56.3	16	Magnus Nordborg	2000-05-15	CS76726	RgMap	REF	0.985257
Eco_8233	Dem-4	USA	Dem	41.1876	-87.1923	Joy Bergelson		CS76794	RgMap	REF	0.998137
Eco_8234	Gul1-2	SWE	Gullabo	56.4606	15.8127	Magnus Nordborg	2000-05-15	CS76896	1001G	REF	0.984476
Eco_8235	Hod	CZE	Hodonin	48.8	17.1	Jirina Relichov	2000-05-31	CS76924	RgMap	REF	0.972515
Eco_8236	HSm	CZE	Horni Smrcne	49.33	15.76	Jirina Relichov	2000-05-31	CS76941	RgMap	REF	0.98127
Eco_8237	Kävlinge-1	SWE	Kävlinge	55.8	13.1	Torbjorn Sall	1999-01-01	CS76964	RgMap	REF	0.993258
Eco_8238	Kent	UK	Kent	51.15	0.4	Magnus Nordborg		CS76967	RgMap	REF	0.991112
Eco_8239	PHW-3	GER	Koeln	51	7	Paul Williams		CS76976	RgMap	REF	0.984989
Eco_8240	Kulturen-1	SWE	Kulturen	55.705	13.196	Torbjorn Sall		CS76987	RgMap	REF	0.986926
Eco_8241	Liarum	SWE	Liarum	55.9473	13.821	Torbjorn Sall		CS77038	RgMap	REF	0.989221
Eco_8242	Lillö-1	SWE	Lillö	56.1494	15.7884	Magnus Nordborg	2000-05-14	CS77039	RgMap	REF	0.987939
Eco_8243	PHW-2	ITA	Florence	43.7703	11.2547	Paul Williams		CS77173	RgMap	REF	0.968781
Eco_8244	PHW-34	FRA	Bretagny Sur Orge	48.6103	2.3086	Paul Williams		CS77174	1001G	REF	0.980231
Eco_8245	Seattle-0	USA	Seattle	47	-122.2	Rick Amasino			RgMap	IMP	0.967762
Eco_8246	NC-6	USA	NC	35	-79.18	Joy Bergelson		CS77124	1001G	REF	0.994973
Eco_8247	San-2	SWE	Sandåkra	56.07	13.74	Magnus Nordborg	2000-05-12	CS77233	RgMap	REF	0.9939
Eco_8249	Vimmerby	SWE	Vimmerby	57.7	15.8	Magnus Nordborg		CS78845	RgMap	REF	0.983051
Eco_8254	Ang-0	BEL	Ang	50.3	5.3	Albert Kranz			RgMap	IMP	0.960907
Eco_8256	Bå1-2	SWE	Bå	56.4	12.9	Magnus Nordborg	2000-05-01	CS76676	RgMap	REF	0.985257
Eco_8258	Bå4-1	SWE	Bå	56.4	12.9	Magnus Nordborg	2000-05-01	CS76677	RgMap	REF	0.992078
Eco_8259	Bå5-1	SWE	Bå	56.4	12.9	Magnus Nordborg	2000-05-01	CS76678	RgMap	REF	0.992293
Eco_8264	Bla-1	ESP	Bla	41.6833	2.8	Albert Kranz		CS76451	RgMap	REF	0.978739
Eco_8265	Blh-1	CZE	Blh	48.3	19.85	Albert Kranz	2002-05-24 02:00:00		RgMap	IMP	0.950865
Eco_8266	Boo2-1	SWE	Boo2	55.86	13.51	Magnus Nordborg	2000-05-14		RgMap	IMP	0.949855
Eco_827	KYF-21	USA	KYF	38.0786	-84.473	Kathleen Donohue	1999-05-04		RgMap	IMP	0.894234
Eco_8270	Bs-1	SUI	Bs	47.5	7.5	Albert Kranz			RgMap	IMP	0.971554
Eco_8271	Bu-0	GER	Burghaun/Rhon	50.5	9.5	Albert Kranz			RgMap	IMP	0.94583
Eco_8274	Can-0	ESP	Can	29.2144	-13.4811	Albert Kranz			RgMap	IMP	0.956475
Eco_8275	Cen-0	FRA	Cen	49	0.5	Albert Kranz			RgMap	IMP	0.944273
Eco_8283	Dra3-1	SWE	Dra3	55.76	14.12	Magnus Nordborg	2000-06-01	CS76811	RgMap	REF	0.989468
Eco_8284	DraII-1	CZE	DraII	49.4112	16.2815	Jirina Relichov	2000-05-31	CS76813	RgMap	REF	0.98293
Eco_8285	DraIII-1	CZE	DraIII	49.4112	16.2815	Jirina Relichov	2000-05-31	CS76815	RgMap	REF	0.983999
Eco_8290	En-1	GER	Enkheim/Frankfurt	50	8.5	Albert Kranz		CS76841	RgMap	REF	0.996083
Eco_8296	Gd-1	GER	Gudow	53.5	10.5	Albert Kranz			RgMap	IMP	0.901934
Eco_8297	Ge-0	SUI	Ge	46.5	6.08	Albert Kranz		CS76875	RgMap	REF	0.98934
Eco_83	CUR-5	FRA	CUR	45	1.75	Valerie Le Corre			RgMap	IMP	0.949837
Eco_8300	Gr-1	AUT	Graz	47	15.5	Albert Kranz			RgMap	IMP	0.973445
Eco_8304	Hi-0	NED	Hi	52	5	Albert Kranz			RgMap	IMP	0.964529
Eco_8306	Hov4-1	SWE	Hovdala	56.1	13.74	Magnus Nordborg	2000-05-12	CS76936	RgMap	REF	0.992437
Eco_8307	Hovdala-6	SWE	Hovdala	56.1	13.74	Torbjorn Sall	1999-01-01	CS76938	RgMap	REF	0.99533
Eco_8310	Hs-0	GER	Hannover/Stroehen	52.24	9.44	Albert Kranz			RgMap	IMP	0.961871
Eco_8311	In-0	AUT	In	47.5	11.5	Albert Kranz		CS78903	RgMap	REF	0.9659
Eco_8312	Is-0	GER	Isenburg/Neuwied	50.5	7.5	Albert Kranz		CS78904	RgMap	REF	0.986335
Eco_8313	Jm-0	CZE	Jm	49	15	Albert Kranz			RgMap	IMP	0.97198
Eco_8314	Ka-0	AUT	Ka	47	14	Albert Kranz			RgMap	IMP	0.847753
Eco_8323	Lc-0	UK	Lc	57	-4	Albert Kranz			RgMap	IMP	0.961158
Eco_8325	Lip-0	POL	Lip	50	19.3	Albert Kranz			RgMap	IMP	0.933013
Eco_8326	Lis-1	SWE	Lis	56.0328	14.775	Magnus Nordborg	2000-06-13	CS77042	RgMap	REF	0.988432
Eco_8329	Lm-2	FRA	Lm	48	0.5	Albert Kranz			RgMap	IMP	0.970241
Eco_8334	Lu-1	SWE	Lund	55.71	13.2	Albert Kranz		CS77056	RgMap	REF	0.986212
Eco_8335	Lund	SWE	Lund	55.71	13.2	Magnus Nordborg		CS77060	RgMap	REF	0.996537
Eco_8337	Mir-0	ITA	Mir	44	12.37	Albert Kranz		CS76551	RgMap	REF	0.966902
Eco_8343	Na-1	FRA	Na	47.5	1.5	Albert Kranz		CS76558	RgMap	REF	0.987294
Eco_8348	Nw-0	GER	Neuweilnau	50.5	8.5	Albert Kranz			RgMap	IMP	0.977542
Eco_8351	Ost-0	SWE	Ost	60.25	18.37	Albert Kranz		CS77154	RgMap	REF	0.988378
Eco_8353	Pa-1	ITA	Pa	38.07	13.22	Albert Kranz			RgMap	IMP	0.911695
Eco_8354	Per-1	RUS	Per	58	56.3167	Albert Kranz		CS76571	RgMap	REF	0.977571
Eco_8357	Pla-0	ESP	Pla	41.5	2.25	Albert Kranz		CS76573	RgMap	REF	0.982049
Eco_8365	Rak-2	CZE	Rak	49	16	Albert Kranz		CS77201	RgMap	REF	0.984048
Eco_8366	Rd-0	GER	Rodenbach/Dill	50.5	8.5	Albert Kranz		CS76584	RgMap	REF	0.984877
Eco_8369	Rev-1	SWE	Rev1	55.6942	13.4504	Magnus Nordborg	1999-05-16	CS77214	RgMap	REF	0.993794
Eco_8374	Rsch-4	RUS	Rsch	56.3	34	Albert Kranz			RgMap	IMP	0.941344
Eco_8376	Sanna-2	SWE	San	62.69	18	Magnus Nordborg	2000-06-25	CS77234	RgMap	REF	0.995789
Eco_8378	Sap-0	CZE	Sap	49.49	14.24	Albert Kranz			RgMap	IMP	0.94506
Eco_8386	Sr:5	SWE	Sr	58.9	11.2	Ivo Cetl	1992-07-01	CS77268	RgMap	REF	0.982801
Eco_8387	St-0	SWE	St	59	18	Albert Kranz		CS77270	RgMap	REF	0.98843
Eco_8388	Stw-0	RUS	Stw	52	36	Albert Kranz			RgMap	IMP	0.966189
Eco_8389	Ta-0	CZE	Ta	49.5	14.5	Albert Kranz			RgMap	IMP	0.956226
Eco_8395	Tu-0	ITA	Tu	45	7.5	Albert Kranz			RgMap	IMP	0.976687
Eco_84	CUR-6	FRA	CUR	45	1.75	Valerie Le Corre			RgMap	IMP	0.947629
Eco_8411	Rd-0	GER	Rodenbach/Dill	50.5	8.5	Albert Kranz			RgMap	IMP	0.977309
Eco_8412	Sav-0	CZE	Slavice	49.1833	15.8833	Albert Kranz			RgMap	IMP	0.94576
Eco_8419	Wil-1	LTU	Wil	54.6833	25.3167	Albert Kranz		CS78855	1001G	REF	0.977802
Eco_8420	Kelsterbach-4	GER	Kelsterbach	50.0667	8.5333	Paul Williams		CS76525	RgMap	REF	0.982357
Eco_8422	Fjä1-1	SWE	Fjä1	56.06	14.29	Magnus Nordborg	2000-05-14	CS76859	RgMap	REF	0.98916
Eco_8423	Hov2-1	SWE	Hov2	56.1	13.74	Magnus Nordborg	2000-05-12		RgMap	IMP	0.867945
Eco_8424	Kas-2	IND	Kas	35	77	Shauna Somerville	1976-01-01	CS78905	RgMap	REF	0.980208
Eco_8426	Ull1-1	SWE	Ull1	56.06	13.97	Magnus Nordborg	2000-05-14	CS78816	RgMap	REF	0.990734
Eco_8427	Ull2-13	SWE	Ull2	56.0648	13.9707	Magnus Nordborg	2000-07-02	CS78552	RgMap	REF	0.995222
Eco_8428	Uod-2	AUT	Uod	48.3	14.45	Marcus Koch	2000-06-23		RgMap	IMP	0.999311
Eco_8430	Lisse	NED	Lisse	52.25	4.5667	Paul Williams			RgMap	IMP	0.957904
Eco_8464	LP3413.31	USA	LP	41.6862	-86.8513	Justin Borevitz		CS79030	1001G	REF	0.999356
Eco_8483	LP3413.53	USA	LP	41.6862	-86.8513	Justin Borevitz		CS79031	1001G	REF	0.999173
Eco_85	CUR-7	FRA	CUR	45	1.75	Valerie Le Corre			RgMap	IMP	0.945624
Eco_853	MIA-1	USA	MIA	41.7976	-86.6691	Kathleen Donohue	1999-05-21	CS78958	1001G	REF	0.999231
Eco_8534	328ME007	USA	ME (Benton Harbor)	42.093	-86.359	Justin Borevitz	2006-03-28		RgMap	IMP	0.93847
Eco_854	MIA-5	USA	MIA	41.7976	-86.6691	Kathleen Donohue	1999-05-21	CS78959	1001G	REF	0.999256
Eco_8557	328ME032	USA	ME (Benton Harbor)	42.093	-86.359	Justin Borevitz	2006-03-28		RgMap	IMP	0.914733
Eco_86	CUR-8	FRA	CUR	45	1.75	Valerie Le Corre			RgMap	IMP	0.941892
Eco_8608	11ME1.23	USA	ME (Benton Harbor)	42.093	-86.359	Justin Borevitz	2006-11-11		RgMap	IMP	0.961377
Eco_8610	11ME1.32	USA	ME (Benton Harbor)	42.093	-86.359	Justin Borevitz	2006-11-11		RgMap	IMP	0.962792
Eco_8612	11ME1.34	USA	ME (Benton Harbor)	42.093	-86.359	Justin Borevitz	2006-11-11		RgMap	IMP	0.963557
Eco_8616	11ME1.41	USA	ME (Benton Harbor)	42.093	-86.359	Justin Borevitz	2006-11-11		RgMap	IMP	0.936275
Eco_8617	11ME1.42	USA	ME (Benton Harbor)	42.093	-86.359	Justin Borevitz	2006-11-11		RgMap	IMP	0.953251
Eco_8619	11ME1.44	USA	ME (Benton Harbor)	42.093	-86.359	Justin Borevitz	2006-11-11		RgMap	IMP	0.869233
Eco_8629	11ME2.10	USA	ME (Benton Harbor)	42.093	-86.359	Justin Borevitz	2006-11-11		RgMap	IMP	0.963433
Eco_8631	11ME2.12	USA	ME (Benton Harbor)	42.093	-86.359	Justin Borevitz	2006-11-11		RgMap	IMP	0.955657
Eco_8640	11ME2.5	USA	ME (Benton Harbor)	42.093	-86.359	Justin Borevitz	2006-11-11		RgMap	IMP	0.947211
Eco_867	MIC-20	USA	MIC	41.8266	-86.4366	Kathleen Donohue	1999-05-21	CS78960	1001G	REF	0.9994
Eco_8673	328PNA032	USA	PNA	42.0945	-86.3253	Justin Borevitz	2006-03-28		RgMap	IMP	0.965703
Eco_868	MIC-24	USA	MIC	41.8266	-86.4366	Kathleen Donohue	1999-05-21	CS78961	1001G	REF	0.999258
Eco_8687	328PNA047	USA	PNA	42.0945	-86.3253	Justin Borevitz	2006-03-28		RgMap	IMP	0.967452
Eco_8690	328PNA051	USA	PNA	42.0945	-86.3253	Justin Borevitz	2006-03-28		RgMap	IMP	0.967954
Eco_8692	328PNA054	USA	PNA	42.0945	-86.3253	Justin Borevitz	2006-03-28		RgMap	IMP	0.969448
Eco_8695	328PNA057	USA	PNA	42.0945	-86.3253	Justin Borevitz	2006-03-28		RgMap	IMP	0.966883
Eco_8699	328PNA062	USA	PNA	42.0945	-86.3253	Justin Borevitz	2006-03-28	CS79032	1001G	REF	0.99925
Eco_87	CUR-9	FRA	CUR	45	1.75	Valerie Le Corre			RgMap	IMP	0.935891
Eco_870	MIC-31	USA	MIC	41.8266	-86.4366	Kathleen Donohue	1999-05-21	CS77082	1001G	REF	0.997715
Eco_8701	328PNA064	USA	PNA	42.0945	-86.3253	Justin Borevitz	2006-03-28		RgMap	IMP	0.968261
Eco_8719	1130PNA1.10	USA	PNA	42.0945	-86.3253	Justin Borevitz	2006-11-30		RgMap	IMP	0.96341
Eco_8723	11PNA1.14	USA	PNA	42.0945	-86.3253	Justin Borevitz	2006-11-11	CS79033	1001G	REF	0.999174
Eco_8724	11PNA1.15	USA	PNA	42.0945	-86.3253	Justin Borevitz	2006-11-11		RgMap	IMP	0.930043
Eco_8725	11PNA1.4	USA	PNA	42.0945	-86.3253	Justin Borevitz	2006-11-11		RgMap	IMP	0.958855
Eco_8727	11PNA1.6	USA	PNA	42.0945	-86.3253	Justin Borevitz	2006-11-11		RgMap	IMP	0.942372
Eco_8730	11PNA1.9	USA	PNA	42.0945	-86.3253	Justin Borevitz	2006-11-11		RgMap	IMP	0.961803
Eco_8759	11PNA3.18	USA	PNA	42.0945	-86.3253	Justin Borevitz	2006-11-11		RgMap	IMP	0.938518
Eco_8760	11PNA3.19	USA	PNA	42.0945	-86.3253	Justin Borevitz	2006-11-11		RgMap	IMP	0.927539
Eco_8768	11PNA3.63	USA	PNA	42.0945	-86.3253	Justin Borevitz	2006-11-11		RgMap	IMP	0.932695
Eco_8770	11PNA3.65	USA	PNA	42.0945	-86.3253	Justin Borevitz	2006-11-11		RgMap	IMP	0.932927
Eco_8774	11PNA3.71	USA	PNA	42.0945	-86.3253	Justin Borevitz	2006-11-11		RgMap	IMP	0.913706
Eco_8777	11PNA3.75	USA	PNA	42.0945	-86.3253	Justin Borevitz	2006-11-11		RgMap	IMP	0.945232
Eco_8787	11PNA3.86	USA	PNA	42.0945	-86.3253	Justin Borevitz	2006-11-11		RgMap	IMP	0.941102
Eco_8791	11PNA3.90	USA	PNA	42.0945	-86.3253	Justin Borevitz	2006-11-11		RgMap	IMP	0.94293
Eco_8796	11PNA4.101	USA	PNA	42.0945	-86.3253	Justin Borevitz	2006-11-11		RgMap	IMP	0.974361
Eco_88	CYR	FRA	CYR	47.4	0.683333	Valerie Le Corre		CS76790	RgMap	REF	0.977632
Eco_8805	11PNA4.110	USA	PNA	42.0945	-86.3253	Justin Borevitz	2006-11-11		RgMap	IMP	0.942878
Eco_8811	11PNA4.116	USA	PNA	42.0945	-86.3253	Justin Borevitz	2006-11-11		RgMap	IMP	0.939611
Eco_8824	11PNA4.129	USA	PNA	42.0945	-86.3253	Justin Borevitz	2006-11-11		RgMap	IMP	0.931096
Eco_89	DAM1	FRA	DAM1	48.7	1.98333	Valerie Le Corre			RgMap	IMP	0.959395
Eco_895	MAW-7	USA	MAW	42.5319	-72.5595	Kathleen Donohue	2002-12-01		RgMap	IMP	0.911915
Eco_8954	RMX413.1	USA	RMX	42.036	-86.511	Justin Borevitz			RgMap	IMP	0.966401
Eco_8957	RMX413.12	USA	RMX	42.036	-86.511	Justin Borevitz			RgMap	IMP	0.94899
Eco_8961	RMX413.16	USA	RMX	42.036	-86.511	Justin Borevitz			RgMap	IMP	0.954835
Eco_8962	RMX413.17	USA	RMX	42.036	-86.511	Justin Borevitz			RgMap	IMP	0.955346
Eco_8965	RMX413.2	USA	RMX	42.036	-86.511	Justin Borevitz			RgMap	IMP	0.969011
Eco_8966	RMX413.20	USA	RMX	42.036	-86.511	Justin Borevitz			RgMap	IMP	0.951935
Eco_8967	RMX413.21	USA	RMX	42.036	-86.511	Justin Borevitz			RgMap	IMP	0.963273
Eco_8969	RMX413.24	USA	RMX	42.036	-86.511	Justin Borevitz			RgMap	IMP	0.957044
Eco_8970	RMX413.25	USA	RMX	42.036	-86.511	Justin Borevitz			RgMap	IMP	0.963669
Eco_8973	RMX413.29	USA	RMX	42.036	-86.511	Justin Borevitz			RgMap	IMP	0.967142
Eco_8975	RMX413.30	USA	RMX	42.036	-86.511	Justin Borevitz			RgMap	IMP	0.968453
Eco_8976	RMX413.31	USA	RMX	42.036	-86.511	Justin Borevitz			RgMap	IMP	0.964846
Eco_8977	RMX413.32	USA	RMX	42.036	-86.511	Justin Borevitz			RgMap	IMP	0.965454
Eco_8985	RMX413.4	USA	RMX	42.036	-86.511	Justin Borevitz			RgMap	IMP	0.950898
Eco_8992	RMX413.48	USA	RMX	42.036	-86.511	Justin Borevitz			RgMap	IMP	0.95927
Eco_8996	RMX413.51	USA	RMX	42.036	-86.511	Justin Borevitz			RgMap	IMP	0.963733
Eco_9	ALL2-1	FRA	ALL2	45.2667	1.48333	Valerie Le Corre			RgMap	IMP	0.966778
Eco_9001	RMX413.57	USA	RMX	42.036	-86.511	Justin Borevitz			RgMap	IMP	0.961489
Eco_9004	RMX413.6	USA	RMX	42.036	-86.511	Justin Borevitz			RgMap	IMP	0.983252
Eco_9006	RMX413.62	USA	RMX	42.036	-86.511	Justin Borevitz			RgMap	IMP	0.967758
Eco_9007	RMX413.63	USA	RMX	42.036	-86.511	Justin Borevitz			RgMap	IMP	0.971572
Eco_9008	RMX413.66	USA	RMX	42.036	-86.511	Justin Borevitz			RgMap	IMP	0.962857
Eco_9011	RMX413.69	USA	RMX	42.036	-86.511	Justin Borevitz			RgMap	IMP	0.969456
Eco_9012	RMX413.7	USA	RMX	42.036	-86.511	Justin Borevitz			RgMap	IMP	0.966643
Eco_9027	RMX413.85	USA	RMX	42.036	-86.511	Justin Borevitz		CS79034	1001G	REF	0.997936
Eco_9041	RMXF413.10	USA	RMXF	42.039	-86.5154	Justin Borevitz			RgMap	IMP	0.962412
Eco_9045	RMXF413.15	USA	RMXF	42.039	-86.5154	Justin Borevitz			RgMap	IMP	0.959809
Eco_9053	RMXF413.6	USA	RMXF	42.039	-86.5154	Justin Borevitz			RgMap	IMP	0.970202
Eco_9057	Vinslöv	SWE	Vinslöv	56.1	13.9167	Torbjorn Sall		CS78847	RgMap	REF	0.990566
Eco_9058	Västervik	SWE	Västervik	57.75	16.6333	Magnus Nordborg		CS78834	RgMap	REF	0.984624
Eco_9067	Xan-3	AZE	Xanbulan	38.6536	48.7992	James Beck		CS78860	1001G	REF	0.98384
Eco_9069	Xan-5	AZE	Xanbulan	38.6536	48.7992	James Beck		CS78861	1001G	REF	0.984201
Eco_9070	Xan-6	AZE	Xanbulan	38.6536	48.7992	James Beck		CS78862	1001G	REF	0.98404
Eco_9075	Lerik1-4	AZE	Lerik	38.7406	48.6131	James Beck		CS77023	1001G	REF	0.979044
Eco_9077	Lerik1-6	AZE	Lerik	38.7406	48.6131	James Beck			RgMap	IMP	0.923189
Eco_9078	Lerik1-7	AZE	Lerik	38.7406	48.6131	James Beck		CS77024	1001G	REF	0.98606
Eco_9079	Lerik2-1	AZE	Lerik	38.7833	48.5517	James Beck		CS77025	1001G	REF	0.983795
Eco_9081	Lerik2-3	AZE	Lerik	38.7833	48.5517	James Beck		CS77026	1001G	REF	0.982373
Eco_9084	Lerik2-6	AZE	Lerik	38.7833	48.5517	James Beck		CS77028	1001G	REF	0.988069
Eco_9085	Lerik2-7	AZE	Lerik	38.7833	48.5517	James Beck		CS77029	1001G	REF	0.987233
Eco_9089	Nar-3	AZE	Narimanabad	38.9522	48.925	James Beck		CS77119	1001G	REF	0.977703
Eco_9091	Nar-5	AZE	Narimanabad	38.9522	48.925	James Beck		CS77121	1001G	REF	0.972447
Eco_9095	Istisu-5	AZE	Istisu	38.9786	48.5594	James Beck		CS76950	1001G	REF	0.971151
Eco_9099	Istisu-9	AZE	Istisu	38.9786	48.5594	James Beck		CS76953	1001G	REF	0.970885
Eco_91	JEA	FRA	JEA	43.6833	7.33333	Valerie Le Corre			RgMap	IMP	0.919334
Eco_9100	Lag1-2	GEO	Lagodechi	41.8296	46.2831	James Beck		CS76998	1001G	REF	0.984976
Eco_9102	Lag1-4	GEO	Lagodechi	41.8296	46.2831	James Beck		CS76999	1001G	REF	0.97375
Eco_9103	Lag1-5	GEO	Lagodechi	41.8296	46.2831	James Beck		CS77000	1001G	REF	0.968888
Eco_9104	Lag1-6	GEO	Lagodechi	41.8296	46.2831	James Beck		CS77001	RgMap	REF	0.975851
Eco_9105	Lag1-7	GEO	Lagodechi	41.8296	46.2831	James Beck		CS77002	1001G	REF	0.985407
Eco_9106	Lag1-8	GEO	Lagodechi	41.8296	46.2831	James Beck		CS77003	1001G	REF	0.972588
Eco_9111	Lag2-4	GEO	Lagodechi	41.8296	46.2831	James Beck		CS77005	1001G	REF	0.978526
Eco_9113	Lag2-6	GEO	Lagodechi	41.8296	46.2831	James Beck		CS77006	1001G	REF	0.981727
Eco_9114	Lag2-7	GEO	Lagodechi	41.8296	46.2831	James Beck		CS77007	1001G	REF	0.987283
Eco_9115	Lag2-10	GEO	Lagodechi	41.8296	46.2831	James Beck		CS77004	1001G	REF	0.987591
Eco_9121	Bak-5	GEO	Bakuriani	41.7942	43.4767	James Beck		CS76685	1001G	REF	0.93929
Eco_9125	Geg-14	ARM	Geghard	40.1408	44.8203	James Beck		CS76876	1001G	REF	0.975882
Eco_9128	Yeg-2	ARM	Yeghegis	39.8692	45.3622	James Beck		CS78864	1001G	REF	0.991695
Eco_9130	Yeg-4	ARM	Yeghegis	39.8692	45.3622	James Beck		CS78865	1001G	REF	0.992351
Eco_9131	Yeg-5	ARM	Yeghegis	39.8692	45.3622	James Beck		CS78866	1001G	REF	0.992901
Eco_9133	Yeg-7	ARM	Yeghegis	39.8692	45.3622	James Beck		CS78867	1001G	REF	0.991838
Eco_9134	Yeg-8	ARM	Yeghegis	39.8692	45.3622	James Beck		CS78868	1001G	REF	0.991572
Eco_9137	Puent-4	ESP	Puentelarra	42.7489	-3.0497	James Beck			RgMap	IMP	0.9261
Eco_9143	Navajo-5	ESP	Navajo Mountain	39.3092	-3.4242	James Beck			RgMap	IMP	0.893916
Eco_915	LIN S-5	USA	LIN S	41.8972	-71.4378	Kathleen Donohue	1999-01-01	CS77040	1001G	REF	0.983255
Eco_9151	Cala-7	ESP	Villamayor de Calatrava	38.8158	-4.125	James Beck			RgMap	IMP	0.934202
Eco_9152	Cala-8	ESP	Villamayor de Calatrava	38.8158	-4.125	James Beck			RgMap	IMP	0.918748
Eco_9153	San Martin-1	ESP	San Martin de Valdeiglesias	40.3939	-4.3919	James Beck			RgMap	IMP	0.911149
Eco_9165	Truk-5	UKR	Trukhaniv Island	50.4625	30.5411	James Beck			RgMap	IMP	0.874096
Eco_9179	Ayu-Dag-3	UKR	Ayu-Dag	44.5656	34.3217	James Beck			RgMap	IMP	0.851655
Eco_9201	Cant-8	ESP	Cantalojas	41.2417	-3.3828	James Beck			RgMap	IMP	0.862702
Eco_9298	Edi-1	UK	Edinburgh	55.9681	-3.21833	James Beck		CS76832	1001G	REF	0.996741
Eco_9302	Edi-5	UK	Edinburgh	55.9681	-3.21833	James Beck			RgMap	IMP	0.877246
Eco_9305	Edi-8	UK	Edinburgh	55.9681	-3.21833	James Beck			RgMap	IMP	0.94428
Eco_9308	Ullapool-3	UK	Ullapool	57.9	-5.1525	James Beck			RgMap	IMP	0.933949
Eco_9309	Ullapool-4	UK	Ullapool	57.9	-5.1525	James Beck			RgMap	IMP	0.940532
Eco_9312	Ullapool-8	UK	Ullapool	57.9	-5.1525	James Beck		CS78821	1001G	REF	0.986541
Eco_9314	Gol-2	UK	Golspie	57.9672	-3.96722	James Beck		CS76883	1001G	REF	0.986882
Eco_932	CHA-41	USA	CHA	42.3634	-71.1445	Kathleen Donohue	2002-06-13	CS76765	1001G	REF	0.993662
Eco_9321	Ådal 1	SWE	Ådal	62.8622	18.336	Alison Anastasio		CS76643	RgMap	REF	0.996034
Eco_9323	Ådal 3	SWE	Ådal	62.8622	18.336	Alison Anastasio		CS76644	RgMap	REF	0.995517
Eco_9332	Bar 1	SWE	Barsta	62.8698	18.381	Alison Anastasio		CS76688	RgMap	REF	0.995035
Eco_9336	Bön 1	SWE	Bönhamn	62.8794	18.4473	Alison Anastasio		CS76715	RgMap	REF	0.988352
Eco_9339	Böt 1	SWE	Bötteryd	57.7133	15.0689	Alison Anastasio		CS76720	RgMap	REF	0.992336
Eco_9342	Böt 4	SWE	Bötteryd	57.7133	15.0689	Alison Anastasio			RgMap	IMP	0.961107
Eco_9343	Dju-1	SWE	Djupvik	57.3089	18.1512	Alison Anastasio		CS78896	RgMap	REF	0.983676
Eco_9344	Dju-2	SWE	Djupvik	57.3089	18.1512	Alison Anastasio			RgMap	IMP	0.965292
Eco_9349	Djk 3	SWE	Djurklinik	58.2896	15.1265	Alison Anastasio			RgMap	IMP	0.947742
Eco_9351	Död 1	SWE	Döderhult	57.2608	16.3675	Alison Anastasio			RgMap	IMP	0.967682
Eco_9352	Död 2	SWE	Döderhult	57.2608	16.3675	Alison Anastasio		CS76797	RgMap	REF	0.990925
Eco_9353	Död 3	SWE	Döderhult	57.2608	16.3675	Alison Anastasio		CS76798	RgMap	REF	0.990724
Eco_9354	Eden 15	SWE	Eden	62.8762	18.1746	Alison Anastasio			RgMap	IMP	0.956644
Eco_9355	Eden 16	SWE	Eden	62.8762	18.1746	Alison Anastasio			RgMap	IMP	0.93126
Eco_9356	Eden 17	SWE	Eden	62.8762	18.1746	Alison Anastasio		CS78645	RgMap	IMP	0.912696
Eco_936	FOR-5	USA	FOR	42.3853	-71.1173	Kathleen Donohue	2002-06-01		RgMap	IMP	0.919326
Eco_9363	EdJ 2	SWE	Edsättersjön	62.9147	18.4045	Alison Anastasio		CS76833	RgMap	REF	0.995906
Eco_9367	EkN 3	SWE	Eksjöholm-Norra	57.6787	14.9981	Alison Anastasio			RgMap	IMP	0.961329
Eco_9369	EkS 2	SWE	Eksjöholm-Sud	57.6781	14.9986	Alison Anastasio		CS76837	RgMap	REF	0.988889
Eco_9370	EkS 3	SWE	Eksjöholm-Sud	57.6781	14.9986	Alison Anastasio		CS79035	1001G	REF	0.984207
Eco_9371	FäL 1	SWE	Fäberget-Lower	63.016	18.3175	Alison Anastasio		CS76852	RgMap	REF	0.995892
Eco_9378	FäU 4	SWE	Fäberget-Upper	63.0165	18.3174	Alison Anastasio			RgMap	IMP	0.964455
Eco_9380	FlyA 3	SWE	Flyinge	55.7488	13.3742	Alison Anastasio		CS76865	RgMap	REF	0.995986
Eco_9381	Fri 1	SWE	Frisaboda	55.8106	14.2091	Alison Anastasio		CS76868	RgMap	REF	0.991123
Eco_9382	Fri 2	SWE	Frisaboda	55.8106	14.2091	Alison Anastasio		CS76869	RgMap	REF	0.988229
Eco_9383	Fri 3	SWE	Frisaboda	55.8106	14.2091	Alison Anastasio		CS76870	RgMap	REF	0.990578
Eco_9384	Frö 1	SWE	Fröreda Storegård	57.4104	15.5743	Alison Anastasio			RgMap	IMP	0.942716
Eco_9385	Frö 3	SWE	Fröreda Storegård	57.4104	15.5743	Alison Anastasio			RgMap	IMP	0.927536
Eco_9386	Grön 12	SWE	Grönsvik	62.806	18.1896	Alison Anastasio		CS76891	RgMap	REF	0.995433
Eco_9388	Grön 14	SWE	Grönsvik	62.806	18.1896	Alison Anastasio		CS76892	RgMap	REF	0.993339
Eco_9390	Hadd-1	SWE	Haddetorp	57.3263	15.8979	Alison Anastasio		CS78659	RgMap	REF	0.992026
Eco_9391	Hadd-2	SWE	Haddetorp	57.3263	15.8979	Alison Anastasio		CS76905	RgMap	REF	0.989063
Eco_9392	Hadd-3	SWE	Haddetorp	57.3263	15.8979	Alison Anastasio		CS76906	RgMap	REF	0.9917
Eco_9394	Hag-2	SWE	Haga Park	56.5804	16.4063	Alison Anastasio		CS76907	1001G	REF	0.983961
Eco_9395	Hal-1	SWE	Hallamåla	57.5089	15.0105	Alison Anastasio		CS76908	1001G	REF	0.986131
Eco_9399	Hamm-1	SWE	Hammar	55.4234	13.9905	Alison Anastasio		CS76910	RgMap	REF	0.985237
Eco_94	LAC-3	FRA	LAC	47.7	6.81667	Valerie Le Corre			RgMap	IMP	0.959841
Eco_9402	Hel-3	SWE	Helgarp	57.8765	14.8549	Alison Anastasio		CS76918	RgMap	REF	0.980079
Eco_9404	HolA-1 1	SWE	Holmby	55.7491	13.399	Alison Anastasio		CS76926	RgMap	REF	0.993639
Eco_9405	HolA-1 2	SWE	Holmby	55.7491	13.399	Alison Anastasio		CS76927	RgMap	REF	0.996405
Eco_9407	HolA-2 2	SWE	Holmby	55.7491	13.399	Alison Anastasio		CS76928	RgMap	REF	0.995809
Eco_9408	Kal 1	SWE	Kalvaboda	56.047	13.9519	Alison Anastasio		CS76959	RgMap	REF	0.989165
Eco_9409	Kia 1	SWE	Kiaby	56.0573	14.302	Alison Anastasio		CS76968	RgMap	REF	0.990198
Eco_9410	Kor 1	SWE	Korsvägen	57.2746	16.1494	Alison Anastasio			RgMap	IMP	0.935629
Eco_9411	Kor 2	SWE	Korsvägen	57.2746	16.1494	Alison Anastasio			RgMap	IMP	0.962636
Eco_9412	Kor 3	SWE	Korsvägen	57.2746	16.1494	Alison Anastasio		CS76981	RgMap	REF	0.990271
Eco_9413	Kor 4	SWE	Korsvägen	57.2746	16.1494	Alison Anastasio		CS76982	RgMap	REF	0.990395
Eco_9416	Kru-3	SWE	Krusmyntagården	57.7215	18.3837	Alison Anastasio		CS76986	RgMap	REF	0.985602
Eco_9418	Kva 2	SWE	Kvarnåkershamn	57.2164	18.154	Alison Anastasio			RgMap	IMP	0.952043
Eco_9419	Lag 1	SWE	Lagnebrunne	58.1834	15.0062	Alison Anastasio			RgMap	IMP	0.956272
Eco_9421	Lan 1	SWE	Landön	55.9745	14.3997	Alison Anastasio		CS77009	RgMap	REF	0.989464
Eco_9427	Näs 2	SWE	Näsänget	62.8815	18.4055	Alison Anastasio		CS77122	RgMap	REF	0.993789
Eco_9433	Nyl 13	SWE	Nyland	62.9513	18.2763	Alison Anastasio		CS77135	RgMap	REF	0.997089
Eco_9434	Öde 2	SWE	Öden	62.8959	18.3659	Alison Anastasio		CS78679	RgMap	IMP	0.96771
Eco_9436	Puk-1	SWE	Pukavik Bus	56.1633	14.6806	Alison Anastasio		CS77194	RgMap	REF	0.988615
Eco_9437	Puk-2	SWE	Pukavik Bus	56.1633	14.6806	Alison Anastasio		CS77195	RgMap	REF	0.98639
Eco_9442	Sim-1	SWE	Simrishamn	55.5678	14.3398	Alison Anastasio		CS77250	RgMap	REF	0.996331
Eco_9443	Sim 2	SWE	Simrishamn	55.5678	14.3398	Alison Anastasio			RgMap	IMP	0.968914
Eco_9446	Sim 5	SWE	Simrishamn	55.5678	14.3398	Alison Anastasio			RgMap	IMP	0.967692
Eco_9450	Spro 1	SWE	Sproge	57.2545	18.2109	Alison Anastasio		CS77263	RgMap	REF	0.987167
Eco_9451	Spro 2	SWE	Sproge	57.2545	18.2109	Alison Anastasio		CS77264	RgMap	REF	0.979382
Eco_9452	Spro 3	SWE	Sproge	57.2545	18.2109	Alison Anastasio		CS77265	RgMap	REF	0.989169
Eco_9453	Stenk-2	SWE	Stenkyrka	57.8009	18.5162	Alison Anastasio		CS77274	RgMap	REF	0.985178
Eco_9454	Stenk-3	SWE	Stenkyrka	57.8009	18.5162	Alison Anastasio		CS77275	RgMap	REF	0.985159
Eco_9455	Stenk-4	SWE	Stenkyrka	57.8009	18.5162	Alison Anastasio		CS77276	RgMap	REF	0.987774
Eco_946	CON-6	USA	CON	42.4682	-71.4158	Kathleen Donohue	2002-06-01		RgMap	IMP	0.91505
Eco_9469	Tur 3	SWE	Turlunda	57.6511	14.8043	Alison Anastasio			RgMap	IMP	0.924384
Eco_9470	Tur-4	SWE	Turlunda	57.6511	14.8043	Alison Anastasio		CS77399	RgMap	REF	0.982795
Eco_9471	Ull-A-1	SWE	Ullstorp	56.0648	13.9707	Alison Anastasio		CS78820	RgMap	REF	0.996011
Eco_9472	UllA 2	SWE	Ullstorp	56.0648	13.9707	Alison Anastasio			RgMap	IMP	0.923442
Eco_9476	VårA 1	SWE	Vårhallarna	55.5796	14.3336	Alison Anastasio		CS78832	RgMap	REF	0.99696
Eco_9481	Yst-1	SWE	Ystad	55.4242	13.8484	Alison Anastasio		CS78869	RgMap	REF	0.987889
Eco_9482	Yst 2	SWE	Ystad	55.4242	13.8484	Alison Anastasio			RgMap	IMP	0.938988
Eco_9490	02B6	UK	02 University of Edinburgh King's Buildings Campus	55.9218	-3.17108	N. of Swann Blg			RgMap	IMP	0.930144
Eco_9496	09A3	UK	09 University of Edinburgh King's Buildings Campus	55.9212	-3.17857	Andrew Hudson			RgMap	IMP	0.914378
Eco_9499	13B5	UK	13 Straiton	55.8858	-3.16015	Andrew Hudson			RgMap	IMP	0.934322
Eco_9503	11C1	UK	11 Hillend	55.8877	-3.21072	Andrew Hudson		CS76640	1001G	REF	0.986726
Eco_9504	12A1	UK	12 Liberton	55.8877	-3.16377	Andrew Hudson			RgMap	IMP	0.923057
Eco_9506	IP-Alo-0	POR		40.11	-7.47	Carlos Alonso-Blanco	00/01/2007	CS76662	1001G	REF	0.977441
Eco_9507	IP-Coa-0	POR		38.45	-7.5	Carlos Alonso-Blanco	00/01/2005	CS76775	1001G	REF	0.970965
Eco_9508	IP-Mos-1	POR		40.04	-7.11	Carlos Alonso-Blanco	00/01/2007	CS77108	1001G	REF	0.970573
Eco_9509	IP-Reg-0	POR		39.29	-7.4	Carlos Alonso-Blanco	00/01/2005	CS77207	1001G	REF	0.97906
Eco_9510	IP-Rei-0	POR		38.75	-7.59	Carlos Alonso-Blanco	00/01/2005	CS77208	1001G	REF	0.983058
Eco_9511	IP-Vav-0	POR		38.53	-8.02	Carlos Alonso-Blanco	00/01/2005	CS78835	1001G	REF	0.986794
Eco_9512	IP-Vid-1	POR		38.22	-7.84	Carlos Alonso-Blanco	00/01/2005	CS78842	1001G	REF	0.985991
Eco_9513	IP-Adc-5	ESP		38.77	-4.07	Carlos Alonso-Blanco	00/01/2003	CS76646	1001G	REF	0.977407
Eco_9514	IP-Adm-0	ESP		39.15	-4.54	Carlos Alonso-Blanco	00/01/2003	CS76647	1001G	REF	0.986603
Eco_9515	IP-Ala-0	ESP		39.72	-6.89	Carlos Alonso-Blanco	00/01/2007	CS76650	1001G	REF	0.988196
Eco_9517	IP-All-0	ESP		42.19	-7.8	Carlos Alonso-Blanco	00/01/2007	CS76659	1001G	REF	0.975282
Eco_9518	IP-Alm-0	ESP		39.88	-0.36	Carlos Alonso-Blanco	2004-12-31	CS76660	1001G	REF	0.97382
Eco_9519	IP-Ang-0	ESP		41.94	2.64	Xavier Picó	00/01/2005	CS78886	1001G	REF	0.975765
Eco_9520	IP-Ara-4	ESP		41.7	-3.68	Carlos Alonso-Blanco	00/01/2006	CS76670	1001G	REF	0.98018
Eco_9521	IP-Bar-1	ESP		41.43	2.13	Xavier Picó	00/01/2005	CS76689	1001G	REF	0.975986
Eco_9522	IP-Bea-0	ESP		36.52	-5.27	Carlos Alonso-Blanco	00/01/2004	CS76695	1001G	REF	0.98355
Eco_9523	IP-Ben-0	ESP		38.37	-2.66	Carlos Alonso-Blanco	00/01/2005	CS76700	1001G	REF	0.974145
Eco_9524	IP-Ber-0	ESP		42.52	-0.56	Carlos Alonso-Blanco	00/01/2005	CS78887	1001G	REF	0.979663
Eco_9525	IP-Bis-0	ESP		42.49	0.54	Xavier Picó	00/01/2005	CS76711	1001G	REF	0.986222
Eco_9526	IP-Cab-3	ESP		41.54	2.39	Xavier Picó	00/01/2006	CS76738	1001G	REF	0.977211
Eco_9527	IP-Cad-0	ESP		40.37	-5.74	Carlos Alonso-Blanco	00/01/2002	CS76739	1001G	REF	0.977569
Eco_9528	IP-Cal-0	ESP		40.94	-1.37	Carlos Alonso-Blanco	00/01/2004	CS78890	1001G	REF	0.975413
Eco_9529	IP-Cap-1	ESP		36.97	-3.36	Carlos Alonso-Blanco	00/01/2006	CS76741	1001G	REF	0.977784
Eco_9530	IP-Car-1	ESP		38.25	-4.32	Carlos Alonso-Blanco	00/01/2004	CS76742	1001G	REF	0.97814
Eco_9531	IP-Cdc-3	ESP		41.21	-4.54	Carlos Alonso-Blanco	00/01/2004	CS76761	1001G	REF	0.985311
Eco_9532	IP-Cdo-0	ESP		42.23	-4.64	Carlos Alonso-Blanco	00/01/2004	CS76762	1001G	REF	0.977787
Eco_9533	IP-Cem-0	ESP		41.15	-4.32	Carlos Alonso-Blanco	2004-12-31	CS76763	1001G	REF	0.968034
Eco_9534	IP-Cmo-3	ESP		40.05	-4.65	Carlos Alonso-Blanco	00/01/2005	CS76774	1001G	REF	0.986736
Eco_9535	IP-Coc-1	ESP		42.31	3.19	Xavier Picó	00/01/2005	CS76776	1001G	REF	0.96779
Eco_9536	IP-Cor-0	ESP		40.83	-2	Carlos Alonso-Blanco	2004-12-31	CS76782	1001G	REF	0.976071
Eco_9537	IP-Cum-1	ESP		38.07	-6.66	Carlos Alonso-Blanco	00/01/2002	CS76787	1001G	REF	0.989268
Eco_9539	IP-Deh-1	ESP		40.29	-6.67	Carlos Alonso-Blanco	00/01/2005	CS76793	1001G	REF	0.980268
Eco_9540	IP-Elb-0	ESP		41.81	2.34	Xavier Picó	00/01/2005	CS76838	1001G	REF	0.97563
Eco_9541	IP-Fue-2	ESP		38.26	-5.42	Carlos Alonso-Blanco	00/01/2003	CS76871	1001G	REF	0.986108
Eco_9542	IP-Fun-0	ESP		40.79	-4.05	Carlos Alonso-Blanco	2005-12-31	CS76872	1001G	REF	0.959573
Eco_9543	IP-Gra-0	ESP		36.77	-5.39	Xavier Picó	2005-12-31	CS76886	1001G	REF	0.955096
Eco_9544	IP-Gua-1	ESP		39.4	-5.33	Carlos Alonso-Blanco	00/01/2005	CS76894	1001G	REF	0.986672
Eco_9545	IP-Her-12	ESP		39.4	-5.78	Carlos Alonso-Blanco	2004-12-31	CS76920	1001G	REF	0.967051
Eco_9546	IP-Hom-4	ESP		40.82	-1.68	Carlos Alonso-Blanco	00/01/2006	CS76929	1001G	REF	0.982775
Eco_9547	IP-Hor-0	ESP		41.67	2.62	Xavier Picó	00/01/2005	CS76930	1001G	REF	0.978501
Eco_9548	IP-Hoy-0	ESP		40.4	-5	Carlos Alonso-Blanco	00/01/2004	CS76939	1001G	REF	0.979493
Eco_9549	IP-Hum-2	ESP		42.23	-3.69	Carlos Alonso-Blanco	2006-12-31	CS76943	1001G	REF	0.964893
Eco_9550	IP-Iso-4	ESP		43.05	-5.37	Carlos Alonso-Blanco	2006-12-31	CS76946	1001G	REF	0.949761
Eco_9551	IP-Jim-1	ESP		42.28	-5.92	Carlos Alonso-Blanco	00/01/2007	CS76955	1001G	REF	0.980638
Eco_9552	IP-Lab-7	ESP		40.87	-4.5	Carlos Alonso-Blanco	00/01/2007	CS76995	1001G	REF	0.983717
Eco_9553	IP-Ldd-0	ESP		41.58	-4.71	Carlos Alonso-Blanco	00/01/2004	CS77012	1001G	REF	0.984107
Eco_9554	IP-Lso-0	ESP		38.86	-3.16	Carlos Alonso-Blanco	2004-12-31	CS77055	1001G	REF	0.966413
Eco_9555	IP-Mar-1	ESP		39.58	-3.93	Carlos Alonso-Blanco	2003-12-31	CS77068	1001G	REF	0.964758
Eco_9556	IP-Men-2	ESP		39.66	-4.34	Xavier Picó	00/01/2004	CS77081	1001G	REF	0.986271
Eco_9557	IP-Moa-0	ESP		42.46	0.7	Carlos Alonso-Blanco	00/01/2004	CS77102	1001G	REF	0.987559
Eco_9558	IP-Moc-11	ESP		41.57	-5.64	Carlos Alonso-Blanco	00/01/2004	CS77103	1001G	REF	0.979866
Eco_9559	IP-Mon-5	ESP		38.06	-4.38	Carlos Alonso-Blanco	00/01/2004	CS77107	1001G	REF	0.978171
Eco_9560	IP-Mot-0	ESP		38.19	-6.24	Carlos Alonso-Blanco	00/01/2005	CS77109	1001G	REF	0.988113
Eco_9561	IP-Mun-0	ESP		40.71	-5.04	Carlos Alonso-Blanco	00/01/2006	CS77114	1001G	REF	0.983716
Eco_9562	IP-Mur-0	ESP		41.67	2	Xavier Picó	00/01/2003	CS77115	1001G	REF	0.978932
Eco_9564	IP-Nog-17	ESP		40.45	-1.6	Xavier Picó	00/01/2004	CS77129	1001G	REF	0.98458
Eco_9565	IP-Orb-10	ESP		42.97	-1.23	Carlos Alonso-Blanco	00/01/2004	CS77152	1001G	REF	0.972742
Eco_9567	IP-Pal-0	ESP		42.34	1.3	Xavier Picó	00/01/2006	CS77159	1001G	REF	0.981217
Eco_9568	IP-Pan-0	ESP		42.76	-0.23	Carlos Alonso-Blanco	00/01/2005	CS77160	1001G	REF	0.982315
Eco_9569	IP-Pds-1	ESP		42.87	-6.45	Carlos Alonso-Blanco	00/01/2005	CS77166	1001G	REF	0.979589
Eco_957	Belmonte-4-94	ITA	Belmonte	42.1167	12.4833	Jon Ågren	2003-01-01		RgMap	IMP	0.934596
Eco_9571	IP-Pro-0	ESP		43.28	-6.01	Carlos Alonso-Blanco	00/01/2001	CS78914	1001G	REF	0.980014
Eco_9573	IP-Rds-0	ESP		41.86	2.99	Xavier Picó	00/01/2005	CS77206	1001G	REF	0.97729
Eco_9574	IP-Rel-0	ESP		38.6	-2.7	Carlos Alonso-Blanco	2004-12-31	CS77209	1001G	REF	0.964699
Eco_9576	IP-Rev-0	ESP		40.86	-4.11	Carlos Alonso-Blanco	00/01/2007	CS77213	1001G	REF	0.985999
Eco_9577	IP-Ria-0	ESP		42.34	2.17	Xavier Picó	00/01/2006	CS77216	1001G	REF	0.977743
Eco_9578	IP-Sac-0	ESP		42.13	-6.7	Carlos Alonso-Blanco	00/01/2007	CS77229	1001G	REF	0.97873
Eco_9579	IP-San-10	ESP		38.33	-3.51	Carlos Alonso-Blanco	00/01/2003	CS77232	1001G	REF	0.979926
Eco_9581	IP-Sdv-3	ESP		42.84	-5.12	Carlos Alonso-Blanco	00/01/2004	CS77242	1001G	REF	0.977069
Eco_9582	IP-Ses-0	ESP		41.48	-1.63	Carlos Alonso-Blanco	00/01/2005	CS77244	1001G	REF	0.982164
Eco_9583	IP-Sne-0	ESP		37.09	-3.38	Carlos Alonso-Blanco	1999-12-31	CS77258	1001G	REF	0.953392
Eco_9584	IP-Stp-0	ESP		41.19	-3.58	Carlos Alonso-Blanco	00/01/2003	CS77283	1001G	REF	0.985062
Eco_9585	IP-Svi-0	ESP		43.4	-7.39	Carlos Alonso-Blanco	00/01/2004	CS77287	1001G	REF	0.974077
Eco_9586	IP-Tam-0	ESP		41.03	-3.27	Carlos Alonso-Blanco	00/01/2004	CS77340	1001G	REF	0.987515
Eco_9587	IP-Tdc-0	ESP		41.5	-1.88	Carlos Alonso-Blanco	00/01/2004	CS77344	1001G	REF	0.980285
Eco_9588	IP-Tol-7	ESP		42.11	0.6	Xavier Picó	00/01/2005	CS77371	1001G	REF	0.983057
Eco_9589	IP-Tor-1	ESP		41.6	-2.83	Carlos Alonso-Blanco	00/01/2003	CS77378	1001G	REF	0.982978
Eco_9590	IP-Trs-0	ESP		43.37	-5.49	Carlos Alonso-Blanco	00/01/2004	CS77387	1001G	REF	0.981482
Eco_9591	IP-Vad-0	ESP		42.86	-3.59	Carlos Alonso-Blanco	00/01/2004	CS78826	1001G	REF	0.972384
Eco_9592	IP-Vae-2	ESP		42.1	-5.44	Carlos Alonso-Blanco	00/01/2004	CS78827	1001G	REF	0.989631
Eco_9593	IP-Vaz-0	ESP		42.26	-2.99	Carlos Alonso-Blanco	00/01/2005	CS78836	1001G	REF	0.967232
Eco_9594	IP-Vdm-0	ESP		42.04	1.01	Carlos Alonso-Blanco	00/01/2006	CS78837	1001G	REF	0.983753
Eco_9595	IP-Vdt-0	ESP		40.89	-5.5	Carlos Alonso-Blanco	00/01/2004	CS78838	1001G	REF	0.979096
Eco_9596	IP-Ver-5	ESP		41.95	-7.45	Carlos Alonso-Blanco	00/01/2005	CS78841	1001G	REF	0.969745
Eco_9597	IP-Vig-1	ESP		42.31	-2.53	Carlos Alonso-Blanco	00/01/2003	CS78843	1001G	REF	0.980725
Eco_9598	IP-Vim-0	ESP		41.88	-6.51	Carlos Alonso-Blanco	2005-12-31	CS78844	1001G	REF	0.953239
Eco_9599	IP-Vin-0	ESP		42.8	-5.77	Carlos Alonso-Blanco	00/01/2005	CS78846	1001G	REF	0.978911
Eco_96	LAC-5	FRA	LAC	47.7	6.81667	Valerie Le Corre			RgMap	IMP	0.944956
Eco_9600	IP-Vis-0	ESP		39.85	-6.04	Carlos Alonso-Blanco	2005-12-31	CS78848	1001G	REF	0.953204
Eco_9601	IP-Voz-0	ESP		41.85	-1.88	Carlos Alonso-Blanco	00/01/2004	CS78849	1001G	REF	0.979695
Eco_9602	IP-Vpa-1	ESP		40.5	-3.96	Carlos Alonso-Blanco	00/01/2004	CS78850	1001G	REF	0.986987
Eco_9606	Aitba-1	MAR		31.48	-7.45	0	1999-12-30	CS76649	1001G	REF	0.918213
Eco_9607	Panik-1	RUS		53.05	52.15	0	1999-12-30	CS77161	1001G	REF	0.984551
Eco_9608	Karag-2	RUS		51.37	59.44	0	1999-12-30	CS76961	1001G	REF	0.980193
Eco_9609	Adam-1	RUS		51.41	59.98	0	1999-12-30	CS76645	1001G	REF	0.982999
Eco_9610	Lesno-4	RUS		53.04	51.96	0	1999-12-30	CS77034	1001G	REF	0.9907
Eco_9611	Lesno-1	RUS		53.04	51.9	0	1999-12-30	CS77032	1001G	REF	0.990404
Eco_9612	Lesno-2	RUS		53.04	51.94	0	1999-12-30	CS77033	1001G	REF	0.983407
Eco_9613	Balan-1	RUS		55.36	61.41	0	1999-12-30	CS76687	1001G	REF	0.968295
Eco_9615	Parti-1	RUS		52.99	52.16	0	1999-12-30	CS77163	1001G	REF	0.984205
Eco_9616	Krazo-1	RUS		53.06	51.96	0	1999-12-30	CS76984	1001G	REF	0.986927
Eco_9617	Karag-1	RUS		51.37	59.44	0	1999-12-30	CS76960	1001G	REF	0.98394
Eco_9619	Basta-1	RUS		51.84	79.48	0	1999-12-30	CS76691	1001G	REF	0.995569
Eco_9620	Basta-2	RUS		51.82	79.48	0	1999-12-30	CS76692	1001G	REF	0.995782
Eco_9621	Basta-3	RUS		51.84	79.46	0	1999-12-30	CS76693	1001G	REF	0.996104
Eco_9622	Bijisk-4	RUS		52.52	85.27	0	1999-12-30	CS76707	1001G	REF	0.96158
Eco_9624	Chaba-2	RUS		53.6	79.37	0	1999-12-30	CS76767	1001G	REF	0.98033
Eco_9625	Kolyv-2	RUS		51.31	82.59	0	1999-12-30	CS76977	1001G	REF	0.990985
Eco_9626	Kolyv-3	RUS		51.36	82.59	0	1999-12-30	CS76978	1001G	REF	0.991172
Eco_9627	Kolyv-5	RUS		51.32	82.55	0	1999-12-30	CS76979	1001G	REF	0.993092
Eco_9628	Kolyv-6	RUS		51.33	82.54	0	1999-12-30	CS76980	1001G	REF	0.990767
Eco_9629	K-oze-1	RUS		51.35	82.18	0	1999-12-30	CS76957	1001G	REF	0.990361
Eco_9630	K-oze-3	RUS		51.34	82.16	0	1999-12-30	CS76958	1001G	REF	0.990667
Eco_9631	Lebja-1	RUS		51.65	80.79	0	1999-12-30	CS77015	1001G	REF	0.994193
Eco_9632	Lebja-2	RUS		51.67	80.82	0	1999-12-30	CS77016	1001G	REF	0.994077
Eco_9633	Lebja-4	RUS		51.63	80.83	0	1999-12-30	CS77017	1001G	REF	0.988479
Eco_9634	Masl-1	RUS		54.13	81.31	0	1999-12-30	CS77073	1001G	REF	0.988575
Eco_9635	Nosov-1	RUS		51.87	80.6	0	1999-12-30	CS77130	1001G	REF	0.995041
Eco_9636	Noveg-1	RUS		51.75	80.82	0	1999-12-30	CS77131	1001G	REF	0.991852
Eco_9637	Noveg-2	RUS		51.77	80.85	0	1999-12-30	CS77132	1001G	REF	0.99309
Eco_9638	Noveg-3	RUS		51.73	80.86	0	1999-12-30	CS77133	1001G	REF	0.991979
Eco_9639	Panke-1	RUS		53.82	80.31	0	1999-12-30	CS77162	1001G	REF	0.993458
Eco_9640	Rakit-1	RUS		51.87	80.06	0	1999-12-30	CS77202	1001G	REF	0.994365
Eco_9641	Rakit-2	RUS		51.9	80.06	0	1999-12-30	CS77203	1001G	REF	0.994029
Eco_9642	Rakit-3	RUS		51.84	80.06	0	1999-12-30	CS77204	1001G	REF	0.992818
Eco_9643	Sever-1	RUS		52.1	79.31	0	1999-12-30	CS77245	1001G	REF	0.99611
Eco_9644	Zupan-1	CRO		45.07	18.72	0	1999-12-30	CS78882	1001G	REF	0.955453
Eco_9645	Gradi-1	CRO		45.17	18.7	0	1999-12-30	CS76887	1001G	REF	0.954536
Eco_9646	Aiell-1	ITA	Aiello Calabria	39.1269	16.1702			CS76648	1001G	REF	0.954845
Eco_9647	Basen-1	ITA		40.37	16.77	0	1999-12-30	CS76690	1001G	REF	0.946552
Eco_9648	Bisig-1	ITA		39.48	16.28	0	1999-12-30	CS76712	1001G	REF	0.946615
Eco_9649	Bivio-1	ITA		39.13	16.17	0	1999-12-30	CS76713	1001G	REF	0.95592
Eco_9651	Filet-1	ITA		40.68	14.87	0	1999-12-30	CS76858	1001G	REF	0.952777
Eco_9653	Giffo-1	ITA		38.44	16.13	0	1999-12-30	CS76878	1001G	REF	0.95884
Eco_9655	Marce-1	ITA		38.92	16.47	0	1999-12-30	CS77071	1001G	REF	0.95385
Eco_9656	Marti-1	ITA		40.64	17.31	0	1999-12-30	CS77072	1001G	REF	0.933233
Eco_9657	Melic-1	ITA		38.45	16.04	0	1999-12-30	CS77078	1001G	REF	0.958292
Eco_9658	Nicas-1	ITA		38.97	16.34	0	1999-12-30	CS77127	1001G	REF	0.955836
Eco_9659	Pigna-1	ITA		41.18	14.18	0	1999-12-30	CS77177	1001G	REF	0.955054
Eco_9660	Sarno-1	ITA		40.84	14.57	0	1999-12-30	CS77236	1001G	REF	0.957319
Eco_9661	Cimin-1	ITA		39.58	16.21	0	1999-12-30	CS76771	1001G	REF	0.950399
Eco_9663	Teano-1	ITA		41.33	14.09	0	1999-12-30	CS77357	1001G	REF	0.963233
Eco_9664	Mitterberg-1-179	ITA	Mittelberg	46.366	11.2832	Joerg Wunder	2005-04-29	CS78907	1001G	REF	0.988672
Eco_9665	Mitterberg-1-180	ITA	Mittelberg	46.366	11.2832	Joerg Wunder	2005-04-29	CS78908	1001G	REF	0.99064
Eco_9666	Mitterberg-1-182	ITA	Mittelberg	46.366	11.2832	Joerg Wunder	2005-04-29	CS78909	1001G	REF	0.986217
Eco_9667	Mitterberg-1-183	ITA	Mittelberg	46.366	11.2832	Joerg Wunder	2005-04-29	CS78910	1001G	REF	0.990824
Eco_9668	Mitterberg-2-184	ITA	Mittelberg	46.3668	11.2837	Joerg Wunder	2005-04-29	CS77085	1001G	REF	0.962797
Eco_9669	Mitterberg-2-185	ITA	Mittelberg	46.3668	11.2837	Joerg Wunder	2005-04-29	CS77086	1001G	REF	0.987316
Eco_9670	Mitterberg-2-186	ITA	Mittelberg	46.3668	11.2837	Joerg Wunder	2005-04-29	CS77087	1001G	REF	0.9887
Eco_9671	Mitterberg-3-187	ITA	Mittelberg	46.3668	11.2837	Joerg Wunder	2005-04-29	CS77088	1001G	REF	0.991035
Eco_9672	Mitterberg-3-188	ITA	Mittelberg	46.3668	11.2837	Joerg Wunder	2005-04-29	CS77089	1001G	REF	0.987103
Eco_9673	Mitterberg-3-189	ITA	Mittelberg	46.3668	11.2837	Joerg Wunder	2005-04-29	CS77090	1001G	REF	0.990516
Eco_9676	Mitterberg-4-192	ITA	Mittelberg	46.3718	11.2866	Joerg Wunder	2005-04-29	CS77093	1001G	REF	0.990054
Eco_9677	Mitterberg-4-193	ITA	Mittelberg	46.3718	11.2866	Joerg Wunder	2005-04-29	CS77094	1001G	REF	0.982359
Eco_9678	Mitterberg-4-194	ITA	Mittelberg	46.3718	11.2866	Joerg Wunder	2005-04-29	CS77095	1001G	REF	0.98758
Eco_9679	Castelfed-1-195	ITA	Castel Feder	46.3378	11.2928	Joerg Wunder	2005-04-19	CS76744	1001G	REF	0.99566
Eco_9680	Castelfed-1-196	ITA	Castel Feder	46.3378	11.2928	Joerg Wunder	2005-04-19	CS76745	1001G	REF	0.99548
Eco_9681	Castelfed-1-197	ITA	Caste Feder	46.3378	11.2928	Joerg Wunder	2005-04-19	CS76746	1001G	REF	0.995582
Eco_9682	Castelfed-1-198	ITA	Caste Feder	46.3378	11.2928	Joerg Wunder	2005-04-19	CS76747	1001G	REF	0.995974
Eco_9683	Castelfed-1-199	ITA	Caste Feder	46.3378	11.2928	Joerg Wunder	2005-04-19	CS76748	1001G	REF	0.996219
Eco_9684	Castelfed-2-200	ITA	Castel Feder	46.3378	11.2928	Joerg Wunder	2005-04-19	CS76749	1001G	REF	0.993424
Eco_9685	Castelfed-2-201	ITA	Castel Feder	46.3378	11.2928	Joerg Wunder	2005-04-19	CS76750	1001G	REF	0.99324
Eco_9686	Castelfed-2-202	ITA	Castel Feder	46.3378	11.2928	Joerg Wunder	2005-04-19	CS76751	1001G	REF	0.982277
Eco_9687	Castelfed-2-203	ITA	Castel Feder	46.3378	11.2928	Joerg Wunder	2005-04-19	CS76752	1001G	REF	0.993505
Eco_9689	Castelfed-3-205	ITA	Castel Feder	46.3378	11.2928	Joerg Wunder	2005-04-19	CS76754	1001G	REF	0.994761
Eco_9690	Castelfed-3-206	ITA	Castel Feder	46.3378	11.2928	Joerg Wunder	2005-04-19	CS76755	1001G	REF	0.994847
Eco_9691	Castelfed-3-207	ITA	Castel Feder	46.3378	11.2928	Joerg Wunder	2005-04-19	CS76756	1001G	REF	0.947313
Eco_9692	Castelfed-3-208	ITA	Castel Feder	46.3378	11.2928	Joerg Wunder	2005-04-19	CS76757	1001G	REF	0.994639
Eco_9693	Castelfed-3-209	ITA	Castel Feder	46.3378	11.2928	Joerg Wunder	2005-04-19	CS76758	1001G	REF	0.994383
Eco_9694	Castelfed-4-210	ITA	Castel Feder	46.3378	11.2928	Joerg Wunder	2005-04-19	CS78891	1001G	REF	0.99457
Eco_9695	Castelfed-4-211	ITA	Castel Feder	46.3378	11.2928	Joerg Wunder	2005-04-19	CS78892	1001G	REF	0.994865
Eco_9696	Castelfed-4-214	ITA	Castel Feder	46.3378	11.2928	Joerg Wunder	2005-04-19	CS78893	1001G	REF	0.995265
Eco_9697	Dolen-1	BUL		41.62	23.94	0	1999-12-30	CS76802	1001G	REF	0.947017
Eco_9698	Goced-1	BUL		41.57	23.85	0	1999-12-30	CS76882	1001G	REF	0.943852
Eco_9699	Kolar-1	BUL		41.37	23.14	0	1999-12-30	CS76974	1001G	REF	0.942904
Eco_9700	Dolna-1-10	BUL		42.32	23.1	0	1999-12-30	CS76803	1001G	REF	0.973921
Eco_9701	Ivano-1	BUL		43.7	25.91	0	1999-12-30	CS76954	1001G	REF	0.919592
Eco_9703	Melni-1	BUL		41.53	23.39	0	1999-12-30	CS77079	1001G	REF	0.937699
Eco_9704	Melni-2	BUL		41.53	23.39	0	1999-12-30	CS77080	1001G	REF	0.936391
Eco_9705	Choto-1	BUL		41.5	23.33	0	1999-12-30	CS76769	1001G	REF	0.934353
Eco_9706	Dospa-1	BUL		41.64	24.18	0	1999-12-30	CS76807	1001G	REF	0.949533
Eco_9707	Podvi-1	BUL		41.57	24.84	0	1999-12-30	CS77187	1001G	REF	0.928993
Eco_9708	Kardz-1	BUL		41.62	25.35	0	1999-12-30	CS76962	1001G	REF	0.920235
Eco_9709	Zerev-1-34	BUL		41.85	23.13	0	1999-12-30	CS78878	1001G	REF	0.935324
Eco_9710	Zerev-1-35	BUL		41.85	23.13	0	1999-12-30	CS78879	1001G	REF	0.940331
Eco_9711	Dolna-1-39	BUL		42.32	23.1	0	1999-12-30	CS76804	1001G	REF	0.938614
Eco_9712	Dolna-1-40	BUL		42.32	23.1	0	1999-12-30	CS76805	1001G	REF	0.964539
Eco_9713	Stara-1	BUL		42.49	25.61	0	1999-12-30	CS77271	1001G	REF	0.923238
Eco_9714	Grivo-1	BUL		41.84	25.75	0	1999-12-30	CS76888	1001G	REF	0.914673
Eco_9716	Leska-1-44	BUL		41.54	24.98	0	1999-12-30	CS77030	1001G	REF	0.929611
Eco_9717	Kardz-2	BUL		41.66	25.47	0	1999-12-30	CS76963	1001G	REF	0.916406
Eco_9718	Smolj-1	BUL		41.55	24.75	0	1999-12-30	CS77256	1001G	REF	0.941154
Eco_9719	Koren-1	BUL		41.83	25.69	0	1999-12-30	CS76983	1001G	REF	0.915725
Eco_9720	Malak-1	BUL		41.77	25.68	0	1999-12-30	CS77064	1001G	REF	0.920719
Eco_9721	Schip-1	BUL		42.72	25.33	0	1999-12-30	CS77239	1001G	REF	0.970699
Eco_9722	Groch-1	BUL		41.71	24.41	0	1999-12-30	CS76890	1001G	REF	0.934947
Eco_9723	Slavi-2	BUL		41.42	23.67	0	1999-12-30	CS77252	1001G	REF	0.951999
Eco_9725	Epidauros-1	GRC		37.6	23.08	0	1999-12-30	CS76844	1001G	REF	0.911543
Eco_9726	Faneronemi-3	GRC		37.07	22.04	0	1999-12-30	CS76853	1001G	REF	0.930349
Eco_9727	Olympia-2	GRC		37.63	21.62	0	1999-12-30	CS77144	1001G	REF	0.994852
Eco_9728	Stiav-1	SVK		48.46	18.9	0	1999-12-30	CS77279	1001G	REF	0.967733
Eco_9729	Stiav-2	SVK		48.46	18.9	0	1999-12-30	CS77280	1001G	REF	0.965652
Eco_9730	Bela-1	SVK		48.47	18.94	0	1999-12-30	CS76696	1001G	REF	0.972005
Eco_9731	Stiav-3	SVK		48.46	18.9	0	1999-12-30	CS77281	1001G	REF	0.975589
Eco_9732	Halca-1	SVK		48.47	18.96	0	1999-12-30	CS76909	1001G	REF	0.974846
Eco_9733	Bela-2	SVK		48.47	18.94	0	1999-12-30	CS76697	1001G	REF	0.976466
Eco_9735	Bela-4	SVK		48.47	18.94	0	1999-12-30	CS76699	1001G	REF	0.972792
Eco_9736	Teiu-2	ROU		44.69	25.17	0	1999-12-30	CS77361	1001G	REF	0.940479
Eco_9737	Ulies-1	ROU		45.95	22.62	0	1999-12-30	CS78815	1001G	REF	0.993029
Eco_9738	Bran-1	ROU		45.57	25.42	0	1999-12-30	CS76722	1001G	REF	0.933893
Eco_9739	Toc-1	ROU		46.01	22.33	0	1999-12-30	CS77370	1001G	REF	0.955881
Eco_9741	Orast-1	ROU		45.84	23.16	0	1999-12-30	CS77151	1001G	REF	0.952448
Eco_9743	Furni-1	ROU		45.14	25	0	1999-12-30	CS76873	1001G	REF	0.942875
Eco_9744	Iasi-1	ROU		47.16	27.59	0	1999-12-30	CS76944	1001G	REF	0.952922
Eco_9745	Sij 1/96	UZB		41.45	70.05	0	1999-12-30	CS77249	1001G	REF	0.994809
Eco_9747	Zabar-1	SRB		44.38	21.22	0	1999-12-30	CS78870	1001G	REF	0.947153
Eco_9748	Zagub-1	SRB		44.23	21.71	0	1999-12-30	CS78871	1001G	REF	0.937897
Eco_9749	Knjas-1	SRB		43.54	22.29	0	1999-12-30	CS76971	1001G	REF	0.938357
Eco_9754	Sredn-1	SRB		44.66	21.37	0	1999-12-30	CS77269	1001G	REF	0.951046
Eco_9755	Vajug-1	SRB		44.56	22.56	0	1999-12-30	CS78828	1001G	REF	0.936523
Eco_9756	Staro-2	SRB		44.3	21.08	0	1999-12-30	CS77273	1001G	REF	0.941982
Eco_9757	Staro-1	SRB		44.3	21.08	0	1999-12-30	CS77272	1001G	REF	0.940255
Eco_9758	Altai-5	CHN		47.75	88.4	0	1999-12-30	CS76433	1001G	REF	0.983046
Eco_9759	Anz-0	IRN		37.47	49.47	0	1999-12-30	CS76439	1001G	REF	0.966487
Eco_9761	Bik-1	LBN		33.92	35.7	0	1999-12-30	CS76449	1001G	REF	0.986281
Eco_9762	Etna-2	ITA		37.69	14.98	0	1999-12-30	CS76487	1001G	REF	0.882525
Eco_9764	Qar-8a	LBN		34.1	35.84	0	1999-12-30	CS76581	1001G	REF	0.897395
Eco_9766	Westkar-4	KGZ		42.26	74.16	0	1999-12-30	CS76629	1001G	REF	0.989854
Eco_9768	Ru4-16	GER	Near Rubgarten	48.57	9.16	0	1999-12-30	CS77225	1001G	REF	0.988365
Eco_9769	HE-1	GER	Entringen/Hagelloch	48.55	8.99	0	1999-12-30	CS76916	1001G	REF	0.987032
Eco_9770	KBG2-13	GER	Hagelloch (Kreuzberg)	48.53	9.01	0	1999-12-30	CS76966	1001G	REF	0.988757
Eco_9771	Pfn-N2.2-6	GER	Near Pfrondorf	48.56	9.11	0	1999-12-30	CS77172	1001G	REF	0.989592
Eco_9772	Hof-1	GER	Hofendorf	48.41	8.85	0	1999-12-30	CS76925	1001G	REF	0.985858
Eco_9774	Alt-1	GER	Altensteig	48.59	9.22	0	1999-12-30	CS76663	1001G	REF	0.987707
Eco_9775	Berg-1	GER	Near Felldorf	48.41	8.79	0	1999-12-30	CS76701	1001G	REF	0.985645
Eco_9776	Fell3-7	GER	Felldorf	48.43	8.79	0	1999-12-30	CS76857	1001G	REF	0.98585
Eco_9777	Gn-1	GER	Gniebel	48.57	9.17	0	1999-12-30	CS76880	1001G	REF	0.987728
Eco_9778	Bach-7	GER	Near Starzach Wachendorf	48.41	8.84	0	1999-12-30	CS76679	1001G	REF	0.989203
Eco_9779	Bai-10	GER	Baisingen	48.5	8.78	0	1999-12-30	CS76682	1001G	REF	0.987741
Eco_9780	Fell2-4	GER	Felldorf	48.43	8.79	0	1999-12-30	CS76856	1001G	REF	0.984856
Eco_9781	Kus2-2	GER	Kusterdingen	48.52	9.11	0	1999-12-30	CS76990	1001G	REF	0.986111
Eco_9782	Lu3-30	GER	Tubingen-Lustnau	48.53	9.09	0	1999-12-30	CS77057	1001G	REF	0.99012
Eco_9783	Tu-PK-7	GER	Tubingen (central)	48.52	9.05	0	1999-12-30	CS77396	1001G	REF	0.980463
Eco_9784	Erg2-6	GER	Ergenzingen	48.5	8.8	0	1999-12-30	CS76845	1001G	REF	0.989648
Eco_9785	Ha-HBT1-2	GER	Hagelloch (Heuberg)	48.54	9.02	0	1999-12-30	CS76898	1001G	REF	0.991139
Eco_9786	Ha-P-13	GER	Hagelloch	48.54	9.01	0	1999-12-30	CS76901	1001G	REF	0.990722
Eco_9787	HI-4	GER	Hirschau	48.5	9	0	1999-12-30	CS76922	1001G	REF	0.988979
Eco_9788	KBG1-14	GER	Hagelloch (Kreuzberg)	48.53	9.01	0	1999-12-30	CS76965	1001G	REF	0.988997
Eco_9789	Obh-13	GER	Oberhausen	48.39	8.96	0	1999-12-30	CS77140	1001G	REF	0.984217
Eco_9790	Gn2-3	GER	Gniebel	48.58	9.18	0	1999-12-30	CS76881	1001G	REF	0.986957
Eco_9791	Haes-1	GER	Haslach	48.6	9.2	0	1999-12-30	CS76914	1001G	REF	0.987637
Eco_9792	Lu4-2	GER	Tubingen-Lustnau	48.54	9.09	0	1999-12-30	CS77058	1001G	REF	0.991154
Eco_9793	Ru-N2	GER	Rubgarten-north	48.57	9.16	0	1999-12-30	CS77224	1001G	REF	0.987092
Eco_9794	Tu-B1-2	GER	Tubingen (East)	48.52	9.08	0	1999-12-30	CS77391	1001G	REF	0.988496
Eco_9795	Wank-2	GER	Wankheim	48.5	9.11	0	1999-12-30	CS78852	1001G	REF	0.986385
Eco_9796	Bach2-1	GER	Near Starzach Wachendorf	48.41	8.84	0	1999-12-30	CS76680	1001G	REF	0.987834
Eco_9797	Ha-HBT2-10	GER	Hagelloch (Heuberg)	48.54	9.02	0	1999-12-30	CS76899	1001G	REF	0.989675
Eco_9798	Ha-P2-1	GER	Hagelloch	48.54	9.01	0	1999-12-30	CS76902	1001G	REF	0.990874
Eco_9799	Hart-2	GER	Hart	48.39	8.85	0	1999-12-30	CS76913	1001G	REF	0.984381
Eco_9800	Ha-S-B	GER	Hagelloch (South)	48.54	9.01	0	1999-12-30	CS76903	1001G	REF	0.98908
Eco_9801	Ha-SP-2	GER	Hagelloch (Sport field)	48.54	9.01	0	1999-12-30	CS76904	1001G	REF	0.990148
Eco_9802	Kus3-1	GER	Kusterdingen (field)	48.51	9.11	0	1999-12-30	CS76991	1001G	REF	0.989905
Eco_9803	Muh-2	GER	Bad Imnau - Muhringen	48.42	8.76	0	1999-12-30	CS77113	1001G	REF	0.986319
Eco_9804	Obe1-15	GER	Obernau	48.45	8.87	0	1999-12-30	CS77139	1001G	REF	0.984587
Eco_9805	Pfn-10	GER	Pfrondorf	48.54	9.09	0	1999-12-30	CS77171	1001G	REF	0.986345
Eco_9806	Ru-2	GER	Rubgarten	48.56	9.16	0	1999-12-30	CS77223	1001G	REF	0.985617
Eco_9807	Schl-7	GER	Schlaitdorf	48.6	9.22	0	1999-12-30	CS77240	1001G	REF	0.986556
Eco_9808	Tu-B2-3	GER	Tubingen (East)	48.52	9.08	0	1999-12-30	CS77392	1001G	REF	0.986873
Eco_9809	Tu-KB-6	GER	Tubingen (central)	48.52	9.05	0	1999-12-30	CS77393	1001G	REF	0.990158
Eco_9810	Tu-KS-7	GER	Tubingen (central)	48.53	9.07	0	1999-12-30	CS77394	1001G	REF	0.987392
Eco_9811	Tu-NK-12	GER	Tubingen (central)	48.52	9.05	0	1999-12-30	CS77395	1001G	REF	0.980297
Eco_9812	Tu-W1	GER	Tubingen (West)	48.52	9.03	0	1999-12-30	CS77397	1001G	REF	0.987633
Eco_9813	BI-4	GER	Bad Imnau	48.4	8.77	0	1999-12-30	CS76706	1001G	REF	0.987531
Eco_9814	Fell1-10	GER	Near Felldorf	48.42	8.79	0	1999-12-30	CS76855	1001G	REF	0.987817
Eco_9815	Ha-HBT3-11	GER	Near Gross Engstingen	48.54	9.02	0	1999-12-30	CS76900	1001G	REF	0.98931
Eco_9816	Tu-WH	GER	Hagelloch (Heuberg)	48.55	9.06	0	1999-12-30	CS77398	1001G	REF	0.98694
Eco_9817	IP-Ace-0	ESP	Acehuche	39.84	-6.6	Carlos Alonso-Blanco	1999-12-30	CS76642	1001G	REF	0.981476
Eco_9819	IP-Amu-0	ESP	Amunartia	42.35	-3.03	Carlos Alonso-Blanco	1999-12-30	CS76664	1001G	REF	0.981873
Eco_9820	IP-Are-0	ESP	Arevalo	41	-4.71	Carlos Alonso-Blanco	1999-12-30	CS76671	1001G	REF	0.984279
Eco_9821	IP-Aru-0	ESP	Arbúcies	41.81	2.49	Xavier Picó	1999-12-30	CS76674	1001G	REF	0.97907
Eco_9822	IP-Aul-0	ESP	Aulencia	40.52	-4.02	Carlos Alonso-Blanco	1999-12-30	CS76675	1001G	REF	0.989224
Eco_9823	IP-Bae-0	ESP	Los Barreros	43.34	-5.84	Carlos Alonso-Blanco	1999-12-30	CS76681	1001G	REF	0.982638
Eco_9824	IP-Bes-5	ESP	Besande	42.91	-4.91	Carlos Alonso-Blanco	1999-12-30	CS76702	1001G	REF	0.963962
Eco_9825	IP-Boa-0	ESP	Boadilla del Monte	40.4	-3.88	Carlos Alonso-Blanco	1999-12-30	CS76714	1001G	REF	0.988132
Eco_9826	IP-Bor-0	ESP	Borrenes	42.49	-6.71	Carlos Alonso-Blanco	1999-12-30	CS76717	1001G	REF	0.976819
Eco_9827	IP-Bos-0	ESP	Bossost	42.78	0.69	Xavier Picó	1999-12-30	CS76719	1001G	REF	0.978508
Eco_9828	IP-Bra-0	ESP	Brazuelo	42.5	-6.15	Xavier Picó	1999-12-30	CS76721	1001G	REF	0.982168
Eco_9830	IP-Bus-0	ESP	Busquistar	36.97	-3.28	Carlos Alonso-Blanco	1999-12-30	CS76736	1001G	REF	0.974488
Eco_9831	IP-Cas-0	ESP	Castellar de Santiago	38.54	-3.39	Carlos Alonso-Blanco	1999-12-30	CS76743	1001G	REF	0.977239
Eco_9832	IP-Cat-0	ESP	Cantoblanco	40.54	-3.69	Carlos Alonso-Blanco	1999-12-30	CS76759	1001G	REF	0.967593
Eco_9833	IP-Cha-0	ESP	Chapinería	40.38	-4.21	Carlos Alonso-Blanco	1999-12-30	CS76764	1001G	REF	0.98846
Eco_9834	IP-Cho-0	ESP	La Chopera de las Rozas	40.51	-3.9	Carlos Alonso-Blanco	1999-12-30	CS76768	1001G	REF	0.986777
Eco_9835	IP-Cir-0	ESP	Ciudad Rodrigo	40.61	-6.57	Carlos Alonso-Blanco	1999-12-30	CS76772	1001G	REF	0.981052
Eco_9836	IP-Cod-0	ESP	Codos	41.25	-1.32	Carlos Alonso-Blanco	1999-12-30	CS76777	1001G	REF	0.979957
Eco_9837	IP-Con-0	ESP	Constantina	37.94	-5.6	Xavier Picó	1999-12-30	CS76780	1001G	REF	0.958811
Eco_9838	IP-Cot-0	ESP	Cotanes del Monte	41.83	-5.38	Carlos Alonso-Blanco	1999-12-30	CS76784	1001G	REF	0.977684
Eco_9839	IP-Coy-0	ESP	Colmenar del Arroyo	40.44	-4.27	Carlos Alonso-Blanco	1999-12-30	CS76785	1001G	REF	0.984049
Eco_9840	IP-Dar-0	ESP	Daroca	41.13	-1.43	Carlos Alonso-Blanco	1999-12-30	CS76792	1001G	REF	0.98198
Eco_9841	IP-Ees-0	ESP	San Lorenzo del Escorial	40.59	-4.15	Carlos Alonso-Blanco	1999-12-30	CS76836	1001G	REF	0.989453
Eco_9843	IP-Elp-0	ESP	El Pinar de las Rozas	40.53	-3.92	Carlos Alonso-Blanco	1999-12-30	CS76840	1001G	REF	0.9911
Eco_9844	IP-Esn-2	ESP	Escanilla	42.27	0.19	Carlos Alonso-Blanco	1999-12-30	CS76846	1001G	REF	0.979594
Eco_9845	IP-Evs-0	ESP	Ermita Virgen del Soto	40.48	-3.96	Carlos Alonso-Blanco	1999-12-30	CS76848	1001G	REF	0.988729
Eco_9846	IP-Ezc-2	ESP	Ezcaray	42.31	-3.02	Carlos Alonso-Blanco	1999-12-30	CS76849	1001G	REF	0.985253
Eco_9847	IP-Fel-2	ESP	La Felguera	43.31	-5.7	Carlos Alonso-Blanco	1999-12-30	CS76854	1001G	REF	0.985608
Eco_9848	IP-Glo-1	ESP	Garganta de la Olla	40.11	-5.77	Carlos Alonso-Blanco	1999-12-30	CS76879	1001G	REF	0.981145
Eco_9849	IP-Gud-3	ESP	Guadarrama	40.65	-4.11	Carlos Alonso-Blanco	1999-12-30	CS76895	1001G	REF	0.981612
Eco_9850	IP-Hec-0	ESP	Hecho	42.86	-0.7	Carlos Alonso-Blanco	1999-12-30	CS76917	1001G	REF	0.978343
Eco_9851	IP-Hue-3	ESP	Huergas de Babia	42.96	-6.1	Carlos Alonso-Blanco	1999-12-30	CS76942	1001G	REF	0.978032
Eco_9852	IP-Ini-0	ESP	Madrid	40.46	-3.75	Carlos Alonso-Blanco	1999-12-30	CS76945	1001G	REF	0.990649
Eco_9853	IP-Lac-0	ESP	Las Caldas	43.33	-5.91	Carlos Alonso-Blanco	1999-12-30	CS76996	1001G	REF	0.981337
Eco_9854	IP-Laf-1	ESP	La Frialdad	43.36	-5.88	Carlos Alonso-Blanco	1999-12-30	CS76997	1001G	REF	0.981467
Eco_9855	IP-Lam-0	ESP	Las Matas	40.57	-3.89	Carlos Alonso-Blanco	1999-12-30	CS77008	1001G	REF	0.986967
Eco_9856	IP-Lch-0	ESP	La Chaparrita	40.51	-4	Carlos Alonso-Blanco	1999-12-30	CS77010	1001G	REF	0.987125
Eco_9857	IP-Leg-0	ESP	Leganes	40.33	-3.8	Carlos Alonso-Blanco	1999-12-30	CS77019	1001G	REF	0.98614
Eco_9858	IP-Loz-0	ESP	Lozoya	40.98	-3.8	Carlos Alonso-Blanco	1999-12-30	CS77051	1001G	REF	0.974792
Eco_9859	IP-Lro-0	ESP	Las Rozas	40.5	-3.88	Carlos Alonso-Blanco	1999-12-30	CS77054	1001G	REF	0.987285
Eco_9860	IP-Lum-0	ESP	Lumbreras	42.24	-2.62	Carlos Alonso-Blanco	1999-12-30	CS77059	1001G	REF	0.979574
Eco_9861	IP-Mac-0	ESP	Marchamalo	40.72	-3.21	Carlos Alonso-Blanco	1999-12-30	CS77061	1001G	REF	0.983467
Eco_9862	IP-Mad-0	ESP	Madrid-Centro	40.45	-3.67	Carlos Alonso-Blanco	1999-12-30	CS77062	1001G	REF	0.974338
Eco_9864	IP-Mat-0	ESP	Martorel de la Selva	41.76	2.69	Xavier Picó	1999-12-30	CS77074	1001G	REF	0.977284
Eco_9866	IP-Mdd-0	ESP	Molinos de Duero	41.89	-2.79	Carlos Alonso-Blanco	1999-12-30	CS77076	1001G	REF	0.977495
Eco_9867	IP-Mie-1	ESP	Mierla	40.94	-3.22	Xavier Picó	1999-12-30	CS77083	1001G	REF	0.987444
Eco_9868	IP-Moe-0	ESP	Montseny	41.78	2.37	Xavier Picó	1999-12-30	CS77104	1001G	REF	0.980051
Eco_9869	IP-Moj-0	ESP	Montejaque	36.76	-5.28	Xavier Picó	1999-12-30	CS77105	1001G	REF	0.951794
Eco_9870	IP-Moz-0	ESP	Monzón	41.91	0.17	Carlos Alonso-Blanco	1999-12-30	CS77111	1001G	REF	0.977539
Eco_9871	IP-Nac-0	ESP	Navacerrada	40.75	-3.99	Carlos Alonso-Blanco	1999-12-30	CS77117	1001G	REF	0.964071
Eco_9873	IP-Ndc-0	ESP	Las Navas de la Concepción	37.94	-5.45	Xavier Picó	1999-12-30	CS77125	1001G	REF	0.986671
Eco_9874	IP-Oja-0	ESP	Ojacastro	42.34	-3	Carlos Alonso-Blanco	1999-12-30	CS77143	1001G	REF	0.980295
Eco_9875	IP-Ovi-1	ESP	Oviedo	43.38	-5.87	Carlos Alonso-Blanco	1999-12-30	CS77155	1001G	REF	0.983321
Eco_9876	IP-Pad-0	ESP	Prades	41.34	0.99	Carlos Alonso-Blanco	1999-12-30	CS77158	1001G	REF	0.978946
Eco_9877	IP-Pdl-0	ESP	Piedrafita la Mediana	43.02	-5.6	Carlos Alonso-Blanco	1999-12-30	CS77165	1001G	REF	0.97691
Eco_9878	IP-Pee-0	ESP	Pedrezuela	40.78	-3.62	Carlos Alonso-Blanco	1999-12-30	CS77167	1001G	REF	0.985466
Eco_9879	IP-Per-0	ESP	Perín	37.6	-1.12	Carlos Alonso-Blanco	1999-12-30	CS77169	1001G	REF	0.951513
Eco_9880	IP-Pib-1	ESP	Pino de Bureba	42.72	-3.44	Carlos Alonso-Blanco	1999-12-30	CS77175	1001G	REF	0.971798
Eco_9881	IP-Pie-0	ESP	Piedrahita	40.46	-5.32	Carlos Alonso-Blanco	1999-12-30	CS77176	1001G	REF	0.981129
Eco_9882	IP-Pil-0	ESP	Pico Almenara	40.46	-4.26	Carlos Alonso-Blanco	1999-12-30	CS77178	1001G	REF	0.986337
Eco_9883	IP-Piq-0	ESP	Piqueras	42.1	-2.56	Carlos Alonso-Blanco	1999-12-30	CS77179	1001G	REF	0.980667
Eco_9885	IP-Prd-0	ESP	Prádena	41.14	-3.68	Carlos Alonso-Blanco	1999-12-30	CS77189	1001G	REF	0.981778
Eco_9886	IP-Pru-0	ESP	Prullans	42.38	1.73	Xavier Picó	1999-12-30	CS77190	1001G	REF	0.978563
Eco_9887	IP-Pun-0	ESP	Puente Nueva	40.4	-4.77	Carlos Alonso-Blanco	1999-12-30	CS77196	1001G	REF	0.961938
Eco_9888	IP-Pva-1	ESP	Puebla de Valles	40.93	-3.31	Xavier Picó	1999-12-30	CS77197	1001G	REF	0.985755
Eco_9890	IP-Rib-1	ESP	Ribota	43.16	-5.07	Carlos Alonso-Blanco	1999-12-30	CS77217	1001G	REF	0.973729
Eco_9891	IP-Sal-0	ESP	Santa Pellaia	41.93	2.92	Xavier Picó	1999-12-30	CS77230	1001G	REF	0.975091
Eco_9892	IP-Sam-0	ESP	Sampron	42.68	-6.96	Carlos Alonso-Blanco	1999-12-30	CS77231	1001G	REF	0.979823
Eco_9894	IP-Sen-0	ESP	Senet	42.59	0.76	Xavier Picó	1999-12-30	CS77243	1001G	REF	0.959139
Eco_9895	IP-Sfb-6	ESP	Sant Feliu de Buixalleu	41.78	2.57	Xavier Picó	1999-12-30	CS77248	1001G	REF	0.973531
Eco_9897	IP-Smt-1	ESP	Santa Marta de Tormes	40.95	-5.63	Xavier Picó	1999-12-30	CS77257	1001G	REF	0.979692
Eco_9898	IP-Som-0	ESP	Somosierra	41.14	-3.58	Carlos Alonso-Blanco	1999-12-30	CS77259	1001G	REF	0.983223
Eco_9899	IP-Tau-0	ESP	Taüll	42.54	0.84	Xavier Picó	1999-12-30	CS77342	1001G	REF	0.983948
Eco_9900	IP-Tri-0	ESP	Triana	37.38	-6.01	Xavier Picó	1999-12-30	CS77386	1001G	REF	0.985286
Eco_9901	IP-Urd-1	ESP	Urdanta	42.27	-2.98	Carlos Alonso-Blanco	1999-12-30	CS78824	1001G	REF	0.977055
Eco_9902	IP-Usa-0	ESP	Usanos	40.71	-3.24	Carlos Alonso-Blanco	1999-12-30	CS78825	1001G	REF	0.972982
Eco_9903	IP-Val-0	ESP	Valgañon	42.31	-3.1	Carlos Alonso-Blanco	1999-12-30	CS78829	1001G	REF	0.97995
Eco_9904	IP-Vas-0	ESP	Valdesotos	40.95	-3.31	Carlos Alonso-Blanco	1999-12-30	CS78833	1001G	REF	0.984667
Eco_9905	IP-Ven-0	ESP	El Ventorrillo	40.76	-4.01	Carlos Alonso-Blanco	1999-12-30	CS78840	1001G	REF	0.945186
Eco_9906	IP-Mah-6	ESP	Mahon	40	4.25	Xavier Picó	1999-12-30	CS77063	1001G	REF	0.966019
Eco_9908	ESP-1-11	FRA		50.72	3.47	0	1999-12-30	CS76847	1001G	REF	0.980088
Eco_9909	GEN-8	FRA		50.59	3.3	0	1999-12-30	CS76877	1001G	REF	0.993344
Eco_991	Ale-Stenar-41-1	SWE	Ales Stenar	55.3833	14.05	Jon Ågren	2001-01-01	CS76651	RgMap	REF	0.992378
Eco_9910	BRI-2	FRA		50.68	3.52	0	1999-12-30	CS76725	1001G	REF	0.981699
Eco_9911	ARGE-1-15	FRA		47.16	4.28	0	1999-12-30	CS76672	1001G	REF	0.980236
Eco_9912	CIRY-13	FRA		46.67	4.55	0	1999-12-30	CS76773	1001G	REF	0.983592
Eco_9914	IST-29	FRA		47.58	5.33	0	1999-12-30	CS76948	1001G	REF	0.995472
Eco_9915	MAR-4-16	FRA		47.45	3.94	0	1999-12-30	CS77069	1001G	REF	0.980762
Eco_9917	RAD-21	FRA		46.69	4.34	0	1999-12-30	CS77200	1001G	REF	0.988017
Eco_9918	SAUL-24	FRA		47.43	5.21	0	1999-12-30	CS77237	1001G	REF	0.975976
Eco_992	Ale-Stenar-44-4	SWE	Ales Stenar	55.3833	14.05	Jon Ågren	2001-01-01	CS76652	RgMap	REF	0.986065
Eco_9920	DIR-9	FRA		48.54	4.32	0	1999-12-30	CS76796	1001G	REF	0.993899
Eco_9921	FOR-23	FRA		48.57	4.41	0	1999-12-30	CS76867	1001G	REF	0.992993
Eco_9924	PLY-20	FRA		48.59	4.24	0	1999-12-30	CS77181	1001G	REF	0.985451
Eco_9925	RUM-20	FRA		48.91	4.52	0	1999-12-30	CS77226	1001G	REF	0.984018
Eco_9926	TRE-1	FRA		48.86	4.1	0	1999-12-30	CS77385	1001G	REF	0.984483
Eco_9927	ARR-17	FRA		44.05	3.69	0	1999-12-30	CS76673	1001G	REF	0.977352
Eco_9928	BEZ-9	FRA		44.12	3.77	0	1999-12-30	CS76703	1001G	REF	0.979784
Eco_9929	ISS-20	FRA		43.92	3.71	0	1999-12-30	CS76947	1001G	REF	0.989766
Eco_9930	LEC-25	FRA		43.91	4.14	0	1999-12-30	CS77018	1001G	REF	0.986317
Eco_9932	NOZ-6	FRA		44.12	4.33	0	1999-12-30	CS77134	1001G	REF	0.991608
Eco_9933	VED-10	FRA		43.74	3.89	0	1999-12-30	CS78839	1001G	REF	0.985181
Eco_9935	BAU-15	FRA		50.6	2.93	0	1999-12-30	CS76694	1001G	REF	0.96943
Eco_9937	CATS-6	FRA		50.79	2.69	0	1999-12-30	CS76760	1001G	REF	0.996638
Eco_9938	WAV-8	FRA		50.65	2.99	0	1999-12-30	CS78854	1001G	REF	0.987702
Eco_9939	Aitba-2	MAR		31.48	-7.45		1999-12-30	CS76347	1001G	REF	0.918729
Eco_9941	Fei-0	POR		40.92	-8.54		1999-12-30	CS76412	1001G	REF	0.984419
Eco_9942	Agu-1	ESP		41.32	-1.34		1999-12-30	CS76409	1001G	REF	0.980402
Eco_9943	Cdm-0	ESP		39.73	-5.74		1999-12-30	CS76410	1001G	REF	0.985431
Eco_9944	Don-0	ESP		36.83	-6.36		1999-12-30	CS76411	1001G	REF	0.953035
Eco_9945	Leo-1	ESP		41.8	-3.11		1999-12-30	CS76413	1001G	REF	0.988371
Eco_9946	Mer-6	ESP		38.92	-6.34		1999-12-30	CS76414	1001G	REF	0.983145
Eco_9947	Ped-0	ESP		40.74	-3.9		1999-12-30	CS76415	1001G	REF	0.958219
Eco_9948	Pra-6	ESP		41.05	-3.54		1999-12-30	CS76416	1001G	REF	0.977332
Eco_9949	Qui-0	ESP		42.69	-6.93		1999-12-30	CS76417	1001G	REF	0.976535
Eco_9950	Vie-0	ESP		42.63	0.76		1999-12-30	CS76418	1001G	REF	0.981636
Eco_9951	Kly-1	RUS	Kolyvan	51.3333	82.5667	Heike Schmuths	1999-12-30	CS76385	1001G	REF	0.989924
Eco_9952	Kly-4	RUS		51.32	82.55		1999-12-30	CS76384	1001G	REF	0.987586
Eco_9953	Koz-2	RUS		51.33	82.19		1999-12-30	CS76383	1001G	REF	0.98807
Eco_9955	Stepn-2	RUS		54.09	60.46		1999-12-30	CS76377	1001G	REF	0.977121
Eco_9956	Stepn-1	RUS		54.06	60.48		1999-12-30	CS76378	1001G	REF	0.977515
Eco_9957	Borsk-2	RUS		53.04	51.75		1999-12-30	CS76421	1001G	REF	0.984035
Eco_9958	Shigu-1	RUS		53.33	49.48		1999-12-30	CS76375	1001G	REF	0.975744
Eco_9959	Shigu-2	RUS		53.33	49.48		1999-12-30	CS76374	1001G	REF	0.977521
Eco_996	Ale-Stenar-50-11	SWE	Ales Stenar	55.3833	14.05	Jon Ågren	2001-01-01		RgMap	IMP	0.92925
Eco_9960	Kidr-1	RUS		51.31	57.56		1999-12-30	CS76376	1001G	REF	0.960531
Eco_9962	Galdo-1	ITA		40.57	15.32		1999-12-30	CS76423	1001G	REF	0.949651
Eco_9963	Lago-1	ITA		39.18	16.26		1999-12-30	CS76367	1001G	REF	0.950349
Eco_9964	Mammo-1	ITA		38.36	16.23		1999-12-30	CS76365	1001G	REF	0.953664
Eco_9965	Mammo-2	ITA		38.38	16.22		1999-12-30	CS76364	1001G	REF	0.946453
Eco_9966	Monte-1	ITA		40.28	15.65		1999-12-30	CS76361	1001G	REF	0.947739
[truncated: 31 more rows]

## Sheet: Supplementary table 4
Table 4. Average correlation between CV-accuracy and AR2 metrics and the observed SNP accuracy, major allele accuracy and minor allele accuracy on test sets, by minor allele frequency categories. Values are given for one of the 20 test sets (for the other test sets, almost identical
	Average correlation of CV-accuracy with :
	SNP accuracy	Major allele accuracy	Minor allele accuracy
Across all SNPs	0.962 (0.959 – 0.971)	0.938 (0.911 – 0.941)	0.858 (0.502 – 0.858)
MAF[0.01-0.05]	0.864 (0.852 – 0.872)	0.751 (0.749 – 0.782)	0.828 (0.670 – 0.828)
MAF[0.05-0.2]	0.948 (0.942 – 0.952)	0.898 (0.881 – 0.895)	0.913 (0.775 – 0.913)
MAF[0.2-0.3]	0.968 (0.960 – 0.970)	0.937 (0.901 - 0.942)	0.945 (0.915 – 0.950)
MAF[0.3-0.5]	0.973 (0.965 – 0.975)	0.947 (0.930 – 0.952)	0.950 (0. 924 – 0.955)
	correlation of AR2 with the observed :
	SNP accuracy	Major allele accuracy	Minor allele accuracy
Across all SNPs	0.210 (0.205 – 0.223)	0.114 (0.110 – 0.127)	0.711 (0.705 – 0.721)
MAF[0.01-0.05]	0.419 (0.410 – 0.425)	0.193 (0.181 – 0.121)	0.681 (0.671 – 0.690)
MAF[0.05-0.2]	0.718 (0.711 – 0.727)	0.595 (0.585 – 0.630)	0.824 (0.813 – 0.825)
MAF[0.2-0.3]	0.884 (0.871 – 0.889)	0.820 (0.811 – 0.830)	0.870 (0.865 – 0.880)
MAF[0.3-0.5]	0.899 (0.880 – 0.905)	0.848 (0.831 – 0.849)	0.871 (0.870 – 0.873)

## Sheet: Supplementary table 5
Table S5. Likelihood-based haplotype-trait association using imputed and 250K variant.
Coefficients	Estimate	Standard error	t-value	P-values	Frequency
(Intercept)	0.42838	0.38906	1.10105	0.272
Imp_Haplo_4	-0.63158	0.46647	-1.35395	0.177	0.0290909
Imp_Haplo_5	0.12413	0.34312	0.36178	0.718	0.0654545
Imp_Haplo_8	0.23422	0.39709	0.58984	0.556	0.0436364
Imp_Haplo_9	-0.43693	0.63035	-0.69315	0.489	0.0145455
Imp_Haplo_11	0.11213	0.71915	0.15591	0.876	0.0109091
Imp_Haplo_12	0.21133	0.71915	0.29387	0.769	0.0109091
Imp_Haplo_13	0.32738	0.57048	0.57387	0.567	0.0181818
Imp_Haplo_14	0.52214	0.71915	0.72605	0.468	0.0109091
Imp_Haplo_15	0.05952	0.3168	0.18788	0.851	0.0836364
Imp_Haplo_26	-0.07603	0.3499	-0.21728	0.828	0.0618182
Imp_Haplo_29	-1.42498	0.37491	-3.80086	2.2e-06	0.0509091
Imp_Haplo_30	-1.34463	0.34312	-3.91882	1.7e-06	0.0654545
Imp_Haplo_31	0.25318	0.28094	0.90119	0.368	0.127273
Imp_Haplo_33	-0.02866	0.3853	-0.07439	0.941	0.0472727
Imp_Haplo_36	-0.08677	0.71915	-0.12065	0.904	0.0109091
Imp_Haplo_39	-0.74992	0.29568	-2.5362	0.012	0.105455
Imp_Haplo_rare	-0.12843	0.29568	-0.43433	0.664	0.0290909
AIC: 1280.9

## Sheet: Supplementary table 6
Table S6. Likelihood-based haplotype-trait association using only 250K variant.
Coefficients	Estimate	Standard error	t-value	P-values	Frequency
250K_haplo_1	0.11746	0.26934	0.43609	0.663	0.312727
250K_Haplo_3	-0.09589	0.2411	-0.39771	0.691	0.141818
250K_Haplo_4	-0.51801	0.20526	-2.52368	0.012	0.236364
250K_Haplo_6	0.26136	0.19276	1.35588	0.176	0.298182
250K_Haplo_rare	-0.05717	0.73351	-0.07794	0.938	0.010909
AIC: 1290.8
